# Supplementary material for: Genome-Wide Comparative Analysis of the Fasciclin-like Arabinogalactan Proteins (FLAs) in Salicacea and Identification of Secondary Tissue Development-Related Genes
Source: Int J Mol Sci. 2023 Jan 12;24(2):1481. doi: 10.3390/ijms24021481 (PMC9862198; doi:10.3390/ijms24021481)
Supplement: Supplementary file 1 [file ijms-24-01481-s001.zip]

Archive with 13 entries (13 files):
- Supplemental Table S1.pdf
- Supplemental Table S10.xlsx
- Supplemental Table S2.pdf
- Supplemental Table S3.xlsx
- Supplemental Table S4.xlsx
- Supplemental Table S5.xlsx
- Supplemental Table S6.xlsx
- Supplemental Table S7.xlsx
- Supplemental Table S8.xlsx
- Supplemental Table S9.xlsx
- Supplementary Figure S1.pdf
- Supplementary Materials.pdf
- Supplementary Sequence S1.fa
