# Supplementary material for: Genome-Wide Comparative Analysis of the Fasciclin-like Arabinogalactan Proteins (FLAs) in Salicacea and Identification of Secondary Tissue Development-Related Genes
Source: Int J Mol Sci. 2023 Jan 12;24(2):1481. doi: 10.3390/ijms24021481 (PMC9862198; doi:10.3390/ijms24021481)
Supplement: Supplementary file 1 [file ijms-24-01481-s001.zip › Supplemental Table S10.xlsx]

## Sheet: Sheet1
Supplementary Table S10. List of primer sequences used in qRT-PCR reactions.
Primer Name	Sequences
PtUBQ-F	GTTGATTTTTGCTGGGAAGC
PtUBQ-R	GATCTTGGCCTTCACGTTGT
PdeFLA2-F	CTCATCTTCCCAATTTGATACCG
PdeFLA2-R	ATGGTGGTGTTGGTAAGTCCTGT
PdeFLA7-F	ACTGTCTTCGTCCGCCTAATG
PdeFLA7-R	GACAGTCTGGAATTGGGAAGATG
PdeFLA14-F	CGTAGGCTCCCTAAACGATAGA
PdeFLA14-R	TGGTGGTTATAGTAAGCGGGAAC
PdeFLA15-F	TGACAGCCAGCTTGCTATTTATC
PdeFLA15-R	GCTGGAGCACCAGAAATATCCT
PdeFLA18-F	ATCCCAGACACCTACAGCAGC
PdeFLA18-R	ATTGAGCTGGGAGAATACTTGG
PdeFLA19/27-F	CAGGATCAGGTGGCAGGTTAG
PdeFLA19/27-R	GTGCTGGAGTAGGAGGTTTAGGT
PdeFLA20-F	TGGGCTGGAACAGGTAATAGG
PdeFLA20-R	CAGGAACTGCCTTTGTAGACTTT
PdeFLA22-F	AACCATCTTTGCACCAACTGA
PdeFLA22-R	TACTACCTGTTCCAGCCCATG
PdeFLA35/38-F	ACAGACAACCAGCTTGCCATTT
PdeFLA35/38-R	TACCAACTGATCCCACCACATTA
PdeFLA36-F	AAGCCACTTATTCTCCGCACTA
PdeFLA36-R	TCGGACTTGTCTCCATCCCTTA
PdeFLA37-F	CTCAACACGCTAAGTGATGGA
PdeFLA37-R	AAATAGCAAGCTGGTTGTCTGT
ACT7-F	GGTTTGCTGGTGATGATGCA
ACT7-R	GCTGACAATACCGTGCTCAA
SsuFLA5-F	CTGTCCCAACAGACACCATCAA
SsuFLA5-R	ATCCGACAGCTCCTGCAACTC
SsuFLA6-F	GCCCGAGGGTAGCACTGAAT
SsuFLA6-R	CGGGAGCAGGAGGTTTAGGA
SsuFLA8-F	CCCAATTCCAGACCGTGAGTA
SsuFLA8-R	GTGCTGGACAGGCTTGTATTTG
SsuFLA18-F	GCAGACTCTTCACAAGCACCAT
SsuFLA18-R	TCAGTTGGTGCCAGGATTGTTA
SsuFLA21-F	CCGTTTCGCTCTTGATGTGAT
SsuFLA21-R	TTAGGCTTTGGTGGTGATGGT
SsuFLA22-F	TAATGTAACCACCGCAGGGAA
SsuFLA22-R	TATCAACAGGAAGAAGCACCTTG
SsuFLA23-F	TTCCTTCTCCTCCTCCGTTGT
SsuFLA23-R	GTGCGGAGAACAAGTGGCTAT
SsuFLA25/26/28-F	TAACCATCTTCGCACCGACAG
SsuFLA25/26/28-R	TTGCTTACGGTCTGGAACTGG
SsuFLA27-F	TAGCACAACCTCCAGCCTCAA
SsuFLA27-R	ATCTGTTGGTGCGAAGATGGTT
SsuFLA29-F	CCAATACCTTTGCCCAGTCAC
SsuFLA29-R	GGCGGATAAAGATGTGAAATGG
SsuFLA34-F	GGCAGTCGTTTCACTCTTGATG
SsuFLA34-R	TGCGGGAGCAAGAGGTTTAG
SsuFLA35-F	AAGGCGGTCAGTTCAGTGTTT
SsuFLA35-R	GAAATTGCGGGATAATGTGAAA
SsuFLA43/44/45-F	ACTTCACGATCTTCATCCGTCTT
SsuFLA43/44/45-R	TTCACTAGCTCGGACTTGTCTCC
SsuFLA46-F	GCTTGACCATCTTTGCTCCAA
SsuFLA46-R	CACGGTTTCAAATTGGGAAGA
