# Supplementary material for: Genome-Wide Comparative Analysis of the Fasciclin-like Arabinogalactan Proteins (FLAs) in Salicacea and Identification of Secondary Tissue Development-Related Genes
Source: Int J Mol Sci. 2023 Jan 12;24(2):1481. doi: 10.3390/ijms24021481 (PMC9862198; doi:10.3390/ijms24021481)
Supplement: Supplementary file 1 [file ijms-24-01481-s001.zip › Supplemental Table S3.xlsx]

## Sheet: Sheet1
Supplementary Table S3. List of the C and N-terminal signals of P. deltoides genes identified by BIG-PI Plant Predictor and SignalP online programs.
Gene symbol	Gene ID	CSP cleavage site position	Potential GPI-modification site
PdeFLA1	EVM0033614	24 and 25	257
PdeFLA2	EVM0013530	25 and 26	187
PdeFLA3	EVM0016507	22 and 23	382
PdeFLA4	EVM0019309	20 and 21	366
PdeFLA5	EVM0012430		159
PdeFLA6	EVM0003247	23 and 24	228
PdeFLA7	EVM0003107		297
PdeFLA8	EVM0000914	26 and 27
PdeFLA9	EVM0035476	24 and 25
PdeFLA10	EVM0035420		403
PdeFLA11	EVM0030864	28 and 29
PdeFLA12	EVM0005454		371
PdeFLA13	EVM0010041	26 and 27
PdeFLA14	EVM0021839	37 and 38	234
PdeFLA15	EVM0017387	24 and 25	242
PdeFLA16	EVM0034822	25 and 26
PdeFLA17	EVM0012659	23 and 24	384
PdeFLA18	EVM0036111	24 and 25	204
PdeFLA19	EVM0016248	24 and 25	215
PdeFLA20	EVM0035889	25 and 26	231
PdeFLA21	EVM0037601	25 and 26	218
PdeFLA22	EVM0020019	24 and 25	240
PdeFLA23	EVM0022991
PdeFLA24	EVM0034823	23 and 24	398
PdeFLA25	EVM0004019	23 and 24	236
PdeFLA26	EVM0001785	25 and 26
PdeFLA27	EVM0017855	24 and 25	215
PdeFLA28	EVM0008767	28 and 29
PdeFLA29	EVM0000252	24 and 25	217
PdeFLA30	EVM0030626	20 and 21
PdeFLA31	EVM0029903	36 and 37	404
PdeFLA32	EVM0013339	31 and 32
PdeFLA33	EVM0014374	20 and 21	218
PdeFLA34	EVM0017850	23 and 24	222
PdeFLA35	EVM0023928	22 and 23	237
PdeFLA36	EVM0017906	23 and 24
PdeFLA37	EVM0003708		187
PdeFLA38	EVM0009936	23 and 24	239
PdeFLA39	EVM0004735	25 and 26	375
PdeFLA40	EVM0030058	25 and 26	220
