# Supplementary material for: Genome-Wide Comparative Analysis of the Fasciclin-like Arabinogalactan Proteins (FLAs) in Salicacea and Identification of Secondary Tissue Development-Related Genes
Source: Int J Mol Sci. 2023 Jan 12;24(2):1481. doi: 10.3390/ijms24021481 (PMC9862198; doi:10.3390/ijms24021481)
Supplement: Supplementary file 1 [file ijms-24-01481-s001.zip › Supplemental Table S4.xlsx]

## Sheet: Sheet1
Supplementary Table S4. Prediction of C-terminal GPI anchor attachment sites and N-terminal signal peptides in S. suchowensis genes identified by BIG-PI Plant Predictor and SignalP online programs, respectively.
Gene symbol	Gene ID	CSP cleavage site position	Potential GPI-modification site
SsuFLA1	EVM0026394	28 and 29
SsuFLA2	EVM0024166	25 and 26	219
SsuFLA3	EVM0006591		316
SsuFLA4	EVM0006450	19 and 20	369
SsuFLA5	EVM0021770	21 and 22	215
SsuFLA6	EVM0006635	26 and 27	244
SsuFLA7	EVM0003490	26 and 27	220
SsuFLA8	EVM0000130	22 and 23	232
SsuFLA9	EVM0014792	34 and 35	368
SsuFLA10	EVM0022300	28 and 29
SsuFLA11	EVM0039496	28 and 29
SsuFLA12	EVM0030612	28 and 29
SsuFLA13	EVM0002771	22 and 23	259
SsuFLA14	EVM0038485	23 and 24
SsuFLA15	EVM0004828	23 and 24
SsuFLA16	EVM0004641	28 and 29
SsuFLA17	EVM0030085	22 and 23
SsuFLA18	EVM0025887	24 and 25	242
SsuFLA19	EVM0026596	30 and 31
SsuFLA20	EVM0032967	23 and 24
SsuFLA21	EVM0003643	24 and 25	250
SsuFLA22	EVM0039047		181
SsuFLA23	EVM0028769	24 and 25
SsuFLA24	EVM0029643	23 and 24	187
SsuFLA25	EVM0007673		221
SsuFLA26	EVM0039302	24 and 25	240
SsuFLA27	EVM0003847	24 and 25	221
SsuFLA28	EVM0021248	24 and 25	242
SsuFLA29	EVM0029154	24 and 25	240
SsuFLA30	EVM0019512
SsuFLA31	EVM0039706	23 and 24	387
SsuFLA32	EVM0024403	23 and 24	234
SsuFLA33	EVM0016971	25 and 26	365
SsuFLA34	EVM0008734	23 and 24	242
SsuFLA35	EVM0034733	24 and 25	215
SsuFLA36	EVM0008341	24 and 25	301
SsuFLA37	EVM0021655	20 and 21
SsuFLA38	EVM0000963	23 and 24	243
SsuFLA39	EVM0000740		374
SsuFLA40	EVM0022185	31 and 32
SsuFLA41	EVM0019293	18 and 19	212
SsuFLA42	EVM0007092	23 and 24	220
SsuFLA43	EVM0013439	24 and 25	239
SsuFLA44	EVM0030289	23 and 24	239
SsuFLA45	EVM0013597	24 and 25	239
SsuFLA46	EVM0006563	25 and 26	197
