# Supplementary material for: Genome-Wide Comparative Analysis of the Fasciclin-like Arabinogalactan Proteins (FLAs) in Salicacea and Identification of Secondary Tissue Development-Related Genes
Source: Int J Mol Sci. 2023 Jan 12;24(2):1481. doi: 10.3390/ijms24021481 (PMC9862198; doi:10.3390/ijms24021481)
Supplement: Supplementary file 1 [file ijms-24-01481-s001.zip › Supplemental Table S5.xlsx]

## Sheet: Sheet1
Poplar			Willow
PdeFLA1	EVM0033614	chr1	SsuFLA36	EVM0008341	chr16
PdeFLA2	EVM0013530	chr1	SsuFLA46	EVM0006563	Contig04279
PdeFLA3	EVM0016507	chr1	SsuFLA3	EVM0006591	chr1
PdeFLA4	EVM0019309	chr1	SsuFLA4	EVM0006450	chr1
PdeFLA7	EVM0003107	chr4	SsuFLA6	EVM0006635	chr4
PdeFLA8	EVM0000914	chr5	SsuFLA15	EVM0004828	chr7
PdeFLA9	EVM0035476	chr6	SsuFLA7	EVM0003490	chr6
PdeFLA10	EVM0035420	chr6	SsuFLA9	EVM0014792	chr6
PdeFLA11	EVM0030864	chr6	SsuFLA11	EVM0039496	chr6
PdeFLA12	EVM0005454	chr6	SsuFLA13	EVM0002771	chr6
PdeFLA13	EVM0010041	chr8	SsuFLA16	EVM0004641	chr8
PdeFLA14	EVM0021839	chr9	SsuFLA5	EVM0021770	chr4
PdeFLA15	EVM0017387	chr9	SsuFLA18	EVM0025887	chr9
PdeFLA16	EVM0034822	chr10	SsuFLA19	EVM0026596	chr10
PdeFLA17	EVM0012659	chr11	SsuFLA20	EVM0032967	chr11
PdeFLA18	EVM0036111	chr12	SsuFLA21	EVM0003643	chr12
PdeFLA19	EVM0016248	chr12	SsuFLA22	EVM0039047	chr12
PdeFLA20	EVM0035889	chr13	SsuFLA23	EVM0028769	chr13
PdeFLA21	EVM0037601	chr13	SsuFLA24	EVM0029643	chr13
PdeFLA22	EVM0020019	chr13	SsuFLA28	EVM0021248	chr13
PdeFLA23	EVM0022991	chr13	SsuFLA30	EVM0019512	chr13
PdeFLA24	EVM0034823	chr14	SsuFLA31	EVM0039706	chr14
PdeFLA25	EVM0004019	chr14	SsuFLA32	EVM0024403	chr14
PdeFLA26	EVM0001785	chr14	SsuFLA33	EVM0016971	chr14
PdeFLA27	EVM0017855	chr15	SsuFLA35	EVM0034733	chr15
PdeFLA28	EVM0008767	chr16	SsuFLA12	EVM0030612	chr6
PdeFLA29	EVM0000252	chr16	SsuFLA2	EVM0024166	chr1
PdeFLA30	EVM0030626	chr17	SsuFLA37	EVM0021655	chr17
PdeFLA31	EVM0029903	chr18	SsuFLA39	EVM0000740	chr18
PdeFLA32	EVM0013339	chr19	SsuFLA40	EVM0022185	chr19
PdeFLA33	EVM0014374	chr19	SsuFLA41	EVM0019293	chr19
PdeFLA34	EVM0017850	chr19	SsuFLA42	EVM0007092	chr19
PdeFLA35	EVM0023928	chr19	SsuFLA43	EVM0013439	chr19
PdeFLA36	EVM0017906	chr19	SsuFLA44	EVM0030289	chr19
PdeFLA37	EVM0003708	Contig00307	SsuFLA45	EVM0013597	chr19
PdeFLA38	EVM0009936	Contig00307	SsuFLA26	EVM0039302	chr13

## Sheet: Sheet2
Supplemental Tabie S5. The orthologous relationship gene pairs between P. deltoides and S. suchowensis
No.	Locus1	Locus2
1	PdeFLA1	SsuFLA36
2	PdeFLA2	SsuFLA46
3	PdeFLA3	SsuFLA3
4	PdeFLA4	SsuFLA4
5	PdeFLA7	SsuFLA6
6	PdeFLA8	SsuFLA15
7	PdeFLA9	SsuFLA7
8	PdeFLA10	SsuFLA9
9	PdeFLA11	SsuFLA11
10	PdeFLA12	SsuFLA13
11	PdeFLA13	SsuFLA16
12	PdeFLA14	SsuFLA5
13	PdeFLA15	SsuFLA18
14	PdeFLA16	SsuFLA19
15	PdeFLA17	SsuFLA20
16	PdeFLA18	SsuFLA21
17	PdeFLA19	SsuFLA22
18	PdeFLA20	SsuFLA23
19	PdeFLA21	SsuFLA24
20	PdeFLA22	SsuFLA28
21	PdeFLA23	SsuFLA30
22	PdeFLA24	SsuFLA31
23	PdeFLA25	SsuFLA32
24	PdeFLA26	SsuFLA33
25	PdeFLA27	SsuFLA35
26	PdeFLA28	SsuFLA12
27	PdeFLA29	SsuFLA2
28	PdeFLA30	SsuFLA37
29	PdeFLA31	SsuFLA39
30	PdeFLA32	SsuFLA40
31	PdeFLA33	SsuFLA41
32	PdeFLA34	SsuFLA42
33	PdeFLA35	SsuFLA43
34	PdeFLA36	SsuFLA44
35	PdeFLA37	SsuFLA45
36	PdeFLA38	SsuFLA26
