# Supplementary material for: Genome-Wide Comparative Analysis of the Fasciclin-like Arabinogalactan Proteins (FLAs) in Salicacea and Identification of Secondary Tissue Development-Related Genes
Source: Int J Mol Sci. 2023 Jan 12;24(2):1481. doi: 10.3390/ijms24021481 (PMC9862198; doi:10.3390/ijms24021481)
Supplement: Supplementary file 1 [file ijms-24-01481-s001.zip › Supplemental Table S6.xlsx]

## Sheet: Sheet1
Supplemental Table S6. Ka, Ks and Ka/Ks values of tandem and segmental duplication gene pairs in P. deltoides and S. suchowensis.
No.	Locus1	Locus2	Protein Identity (%)	Ka	Ks	Ka/Ks	Duplication Type
1	PdeFLA3	PdeFLA17	89.96	0.0540065	0.293022	0.184309	Segmental
2	PdeFLA5	PdeFLA6	99.18	0.11911	0.143386	0.830696	Segmental
3	PdeFLA7	PdeFLA15	88.35	0.0997671	0.436101	0.228771	Segmental
4	PdeFLA9	PdeFLA29	91.36	0.0627897	0.364319	0.172348	Segmental
5	PdeFLA10	PdeFLA31	91.39	0.0438922	0.209107	0.209903	Segmental
6	PdeFLA11	PdeFLA28	91.79	0.0278945	0.314217	0.0887747	Segmental
7	PdeFLA13	PdeFLA16	93.47	0.0797154	0.380065	0.209741	Segmental
8	PdeFLA19	PdeFLA27	91.42	0.0399334	0.271485	0.147092	Segmental
9	PdeFLA20	PdeFLA22	93.46	0.0408898	0.200555	0.203883	Segmental
10	PdeFLA21	PdeFLA34	86.19	0.0793173	0.269455	0.294362	Segmental
11	PdeFLA25	PdeFLA5	86.05	0.189614	0.389684	0.486585	Segmental
12	PdeFLA26	PdeFLA39	99.98	0.0452876	0.0469192	0.965225	Segmental
13	PdeFLA35	PdeFLA37	93.82	0.011289	0.0369908	0.305184	Tandem
14	SsuFLA1	SsuFLA11	88.36	0.0785731	0.586646	0.133936	Segmental
15	SsuFLA2	SsuFLA7	84.79	0.0591296	0.624025	0.0947552	Segmental
16	SsuFLA3	SsuFLA20	87.97	0.0567861	0.466638	0.121692	Segmental
17	SsuFLA6	SsuFLA8	85.39	0.11271	0.724488	0.155572	Segmental
18	SsuFLA9	SsuFLA39	90	0.0622874	0.270683	0.230112	Segmental
19	SsuFLA13	SsuFLA38	87.44	0.0950754	0.423834	0.224322	Segmental
20	SsuFLA16	SsuFLA19	90.55	0.0611333	0.454195	0.134597	Segmental
21	SsuFLA17	SsuFLA37	87.8	0.581271	1.39081	0.417937	Segmental
22	SsuFLA18	SsuFLA6	83.67	0.0923834	0.668173	0.138263	Segmental
23	SsuFLA21	SsuFLA34	85.48	0.0888857	0.42617	0.208569	Segmental
24	SsuFLA22	SsuFLA35	90.24	0.0844999	0.444721	0.190007	Segmental
25	SsuFLA23	SsuFLA28	86.64	0.0713721	0.563772	0.126597	Segmental
26	SsuFLA24	SsuFLA42	83.61	0.0982421	0.588701	0.166879	Segmental
27	SsuFLA10	SsuFLA12	99.5	0.0182118	0.0319622	0.569793	Tandem
28	SsuFLA11	SsuFLA10	99.89	0.0457453	0.0747625	0.611876	Tandem
29	SsuFLA14	SsuFLA15	99.7	0.000985545	0.00901814	0.109285	Tandem
30	SsuFLA25	SsuFLA28	98.61	0.019201	0.0478617	0.401178	Tandem
31	SsuFLA26	SsuFLA29	99.04	0.0495536	0.0534351	0.927362	Tandem
32	SsuFLA27	SsuFLA26	95.47	0.00919975	0.0494232	0.186142	Tandem
33	SsuFLA43	SsuFLA45	100	0	0	NaN	Tandem
34	SsuFLA44	SsuFLA45	95.49	0.0349816	0.0842251	0.415334	Tandem
