# Supplementary material for: Genome-Wide Comparative Analysis of the Fasciclin-like Arabinogalactan Proteins (FLAs) in Salicacea and Identification of Secondary Tissue Development-Related Genes
Source: Int J Mol Sci. 2023 Jan 12;24(2):1481. doi: 10.3390/ijms24021481 (PMC9862198; doi:10.3390/ijms24021481)
Supplement: Supplementary file 1 [file ijms-24-01481-s001.zip › Supplemental Table S7.xlsx]

## Sheet: Sheet1
Supplementary Table S7. Conserved motifs predicted by MEME program in PdeFLA and SsuFLA.
Motif	Best possible match	Width
1	RFPLNVTTYGNSVNITTGLTNTSVSGTVYTDNQLAIYQVDKVLLPKDJFG	50
2	GTLNSLSDGDKVELVKFHVVPTFLSTSQFQTVS	33
3	LNNSSNGLTIFAPTDSAFSEL	21
4	NITKILEKAGHFTTFIRLLKSTQEANEJN	29
5	QIIYYHIIPEYQTEESMYNAVRRFGKIGYDTLRLPHKVVAQEADGSVKFG	50
6	DSHYTELAELVEKALLLQTLEEAVGKHNITIFAPRNEALERQLDPEFKRF	50
7	JKNILSLHVLLDYFDTKKLHQJQNGTALITTLFQATGSAPGNSGFVNITD	50
8	LFLHCSNTLAQSPAAAPAPAP	21
9	PPAPAPAPEKPKKAVPAAESP	21
10	TQNSGKKLIGSAEITRPBDVERPDGVIHGIERLLIPQSVQE	41
11	DFNRRRNLRSISAVLPEGAPEVDPRTHRLKKPEPPVRAGSP	41
12	SGDGSAYLFDPDIYTDGRISVQGIDGVLFPEVE	33
13	VKKSVSSVKVATTPPRRGKLMEVACRMLGTLGQDSHFTTCQ	41
14	GKVAFGSADNGGKLDASYVKSVEEIPYNI	29
15	NPLGTWAGTGS	11
16	MDSHIYGVSKKTLFLFTLLCLSVSSISALPHQNKAGNSTGSGQMINSNSV	50
17	AVVAQPPAATPTQAAAPHGIT	21
18	SAIPDJLREHIVPGLFTFDDLQKLPDGTRJPTLLPGRMJNITNNSDVN	48
19	GGPHHHFBGESQVKD	15
20	APVDISSAVSFTHNN	15
