# Supplementary material for: Genome-Wide Comparative Analysis of the Fasciclin-like Arabinogalactan Proteins (FLAs) in Salicacea and Identification of Secondary Tissue Development-Related Genes
Source: Int J Mol Sci. 2023 Jan 12;24(2):1481. doi: 10.3390/ijms24021481 (PMC9862198; doi:10.3390/ijms24021481)
Supplement: Supplementary file 1 [file ijms-24-01481-s001.zip › Supplemental Table S8.xlsx]

## Sheet: Sheet1
Supplemental Table S8. The proportion of the number of Group I genes in the FLA gene family and at the genome-wide level in different species.
	Species	Number of FLA gene family members	Number of Group I members	Proportion of Group I in the FLA gene family	Average proportion	Number of genome-wide genes	Proportion of Group I in the number of genome-wide genes	Average proportion
Woody plants	Populus deltoides	40	21	0.525	0.50485	37900	0.00055409	0.000458545
	Salix suchowensis	46	23	0.5		36937	0.000622682
	Cinnamomum kanehirae	23	12	0.521739		27899	0.000430123
	Quercus rubra L.	29	17	0.586207		47780	0.000355797
	Corylus avellana L.	23	9	0.391304		27270	0.000330033
Herbaceous plants	Arabidopsis thaliana	21	6	0.285714	0.331579	27654	0.000216967	0.00021181
	Cucumis sativus L.	17	5	0.294118		24317	0.000205617
	Setaria italica	25	10	0.4		34584	0.000289151
	Oryza sativa L.	27	10	0.37037		42189	0.000237029
	Zea mays L.	26	8	0.307692		72539	0.000110286
