# Supplementary material for: Genome-Wide Comparative Analysis of the Fasciclin-like Arabinogalactan Proteins (FLAs) in Salicacea and Identification of Secondary Tissue Development-Related Genes
Source: Int J Mol Sci. 2023 Jan 12;24(2):1481. doi: 10.3390/ijms24021481 (PMC9862198; doi:10.3390/ijms24021481)
Supplement: Supplementary file 1 [file ijms-24-01481-s001.zip › Supplemental Table S9.xlsx]

## Sheet: Sheet1
Supplementary Table S9. Corresponds to the list of p-values in Figure 6D, ** p < 0.01. That is, the list of P-values corresponding to two-sided Student's t-test of relative gene expression between female pollinated and unpollinated treatments for S. suchowensis FLA Group I genes.
Gene ID	Pollinated/Unpollinated	Relative Expression	p values
SsuFLA5	Pollinated	0.000277929	0.009**
	Unpollinated	8.46182e-05
SsuFLA6	Pollinated	4.85445e-05	0.010**
	Unpollinated	1.91408e-05
SsuFLA8	Pollinated	4.98603e-05	0.006**
	Unpollinated	1.28767e-05
SsuFLA21	Pollinated	0.00329571	0.008**
	Unpollinated	0.000704007
SsuFLA22	Pollinated	0.000171579	0.055
	Unpollinated	0.000237906
SsuFLA23	Pollinated	0.00123915	0.008**
	Unpollinated	9.27594e-05
SsuFLA25/26/28	Pollinated	0.0226214	0.010**
	Unpollinated	0.00356702
SsuFLA27	Pollinated	0.0120342	0.000**
	Unpollinated	0.000865934
SsuFLA29	Pollinated	0.0069111	0.004**
	Unpollinated	0.000696356
SsuFLA34	Pollinated	7.35635e-05	0.072
	Unpollinated	0.000107868
SsuFLA35	Pollinated	0.214815	0.000**
	Unpollinated	0.0439626
SsuFLA43/44/45	Pollinated	0.00369666	0.003**
	Unpollinated	0.000499868
SsuFLA46	Pollinated	0.0252278	0.006**
	Unpollinated	0.00403462
