# Supplementary material for: Genome-Wide Comparative Analysis of the Fasciclin-like Arabinogalactan Proteins (FLAs) in Salicacea and Identification of Secondary Tissue Development-Related Genes
Source: Int J Mol Sci. 2023 Jan 12;24(2):1481. doi: 10.3390/ijms24021481 (PMC9862198; doi:10.3390/ijms24021481)
Supplement: Supplementary file 1 [file ijms-24-01481-s001.zip › Supplementary Sequence S1.fa]

>Cav10g07120 
MDFRICGVSKLLFVSYLCLFAGICLALPESSNPRSSGTGQISSNSVLVALLDSHYTELAELVEKAMLLQTLEETVGKHNITIFAPRNDALERDLDPEFKRFLLEPGNLKSLQKLLMFHVIPTRIRSEHWPSESDSTRKHQTLSNDHLRLARPGGERTVDRARVIHPDSVTRPDGVIHGIERLLIPQSVQDDFNNRRSLRSISAVKPEGAPEVDPRTHRLKKPAPPAKPGSPPVLPIYDALAPGPSLAPAPAPGPGGPHHHFNGEAQVKDFIQTLLHYGGYNEMADILVNLTSLATEMGRLVSEGYVLTVLAPNDEAMAKLTTDQLSEPGAPEQIMYYHLIPEYQTEESMYNAVRRFGKVKYDTLRLPNKVLAQEADGSVKFGQGDGSAYLFDPDIYTDGRISVQGIDGVLFPLEELELKTAVKTSQPTKAVAKPRRGM
>Cav09g07070
MGSHICGVSKLFFFLLFLSLSTSSDAALPLNPLSKSSSSATSGQINSNSVLVALLDSHYTELAELVEKALLLQTLEEAVGKYNVTIFAPRNEALERGLDPEFKRFLLEPGNLRSLQTLLMFHIVPRRIGSDQWPTDPSGPVRHRTLWNEHLHLRSHDSGKRIVDSAEIVRPDDVVRPDGVIHGIERLLVPRSVQEDFNRRRSLRSISAVLPEGAPEVDPRTHRLKKPAAPVPAGAPPVLPIYDALAPGPSLAPAPAPGPGGPHHHFNGMRQVKDFIHTLLHYGGYNEMADILVNLTSLATEMGRLVSEGYVLTVLAPNDEAMAKLTTDQLSEPGAPEQIIYYHIIPEYQTEESMYNAVRRFGKIRYDTLQLPHKVVAQEADGSVKFGQGDGSAYLFDPDIYTDGRISVQGIDGVLFPPEEETNTQKKTSPAVKVVTKPRRGML
>Cav01g36190    
MVFSPNLFFFIFFFFLFFFFNSLKPSNFAHALPDDDQNPITHSPQINSNSVLVALLESHYSELAELVEKAALLQTLEELVSRQNLTIFAPVNHALQREFKLFLLEPRNLRSLQTLLLSHIVPKRVSVDTWPTLPAYDSLARNRLELTSQASGEMFVGSARVTHPHAVNRPDGVIHGIERFVIPESVQQDFNNRRSLREISAVKPEGAPEIDPRTKRLKKQSKPGSPPVLPIYYAVAPGPSLAPAPAPGPGGPHHHFDGMRQVKDFIDTLLQYGGYSEMADMLVNLTGLATEMGRLVSEGYVLTVLAPNDEAMAKLTTDRLSEPGAPEQILYYHIVPEYQTEESMYNAVRRFGKVKYDTLQLPQQVVAQEADGSVKFGQGEGSAYLFDPDIYTDGRISVQGIDGVLFPVQENKAEDTIAFSLVKVVAKPRRGVTGISGECGGLCRWVRVGLFSWFLLSFVSGGLYLRMEVDF
>Cav05g01420
MEFPMTFFMVFSTLLFLCSSSAYAQKTALPPSMSPTPAPAPAPEYVNLTDLLTVAGPFHTFLSYLESTKVIETFQNQANNTEEGITLFVPKDTAFSSLKKPSLSNLTKDQLKSLLLFHGLPHYYSLSDFKNLSQSSPIPTFAGGRYTLNFTDVSGTVHISSGWTDTKVSSSVHSTDPVAIYQVDKVLLPEAIFGTDIPPTAAPAPSPDIAPAADSPSERTAEGKSSPTSSPNSSYRMISWGIWSHMVLALSGVMVLFL
>Cav05g00570  
MRQAPPLTAVLALPLFLLLLSSTGSHAHNITTILAKNPEFSTFNHYLTLTHLASEINRRLTITVLAVDNAAMSSLLSKHLSLYTIKNVLSLHVLVDYFGSKKLHQITNGTALTATMYQATGAAPGSSGYVNITDLKGGKVGFGAADNGGTLDAVYVKAVHEKPYNISVLQISQVLTSAEAEAPTPGPSDLNLTAILSKQGCKAFADLLLSSGADKTFQENVDGGLTVFCPTDTVIKGFMPKYKNLTAPQKVSLLLYHGIPVYQSMQMLKSSNGVVNTLATDGANKYDFTVQNDGEEVTLKTKVVTVKITGTVKDEEPLVAYKIDKVLLPREVFKVAPTAPAPKAPKAKAKGKAADAPAEADAPADDIVGDQTADNNGAGGLDGGRLVMVFLSFCIGVLVL
>Cav05g00590     
MRQAPPLTAVLALPLFLLLLSSTGSHAHNITTILAKNPEFSTFNHYLTLTHLASEINRRLTITVLAVDNAAMSSLLSKHLSLYTIKNVLSLHVLVDYFGSKKLHQITNGTALTATMYQATGAAPGSSGYVNITDLKGGKVGFGAADNGGTLDAVYVKAVHEKPYNISVLQISQVLTSAEAEAPTPGPSDLNLTAILSKQGCKAFADLLLSSGADKTFQENVDGGLTVFCPTDTVIKGFMPKYKNLTAPQKVSLLLYHGIPVYQSMQMLKSSNGVVNTLATDGANKYDFTVQNDGEEVTLKTKVVTVKITGTVKDEEPLVAYKIDKVLLPRELFKVAPTAPAPKAPKAKAKGKAAEAPAEADAPADDIVGDQTADNNGAGGLDGGRFVILVFFSFSMGVLVL
>Cav09g12020
MQLTMKQLLQYFPFLLFFFIFFLHSTTTPAHSQAVSPGPSGPTNITGILDKAGQFTTFIRLLKGTQVANQINTQLNNSNQGLTIFAPTDNAFSALKSGTLNSLTDQQKVQLVQFHILPSLFSISQFQTVSNPLRTQAGDSSNGEFPLNVTTSGNQVNLTTGVVDATVANTIFSDSQFAVYQVDKVLLPLDIFGAPVSPAPAPSSDKPEKRVSGSDAPSGSKNDASVDTSGATTGAVSFGGVAVSAAIFCSLWL
>Cav09g12040
MQLTMKQLLQYFPFLLFFFIFFLHSTTTPAHSQAVSPGPSGPTNITGILDKAGQFTTFIRLLKGTQVANQINTQLNNSNQGLTIFAPTDNAFSALKSGTLNSLTDQQKVQLVQFHILPSLFSISQFQTVSNPLRTQAGDSSNGEFPLNVTTSGNQVNLTTGVVDATVANTIFSDSQFAVYQVDKVLLPLDIFGAPVSPAPAPSSDKPEKRVSGSDAPSGSKNDASVDTSGATTGAVSFGGVAVSAAIFCSLWL
>Cav10g11710   
MAILFHIPHIAPTTVLYFLLLLLLSPAPPPVLAVNITALLSSFPELSSFASLISSTISSDLDDRTSITLLAVPNPYLSNSDLLTRRLPSSSLADVFRYHVLLRYLSWSELHQIPPSGLLVTTLFQTTGRATSNYGSVNITFNPSNGVVSIRSPAPYSPSNATVLSLLKTLPYNVTIFTVNSLLVPYNFDLMASETRPPLGLNITKALIDGHNFNVAASMLAASGVVEEFEADERGAGITLFVPTDAAFADLPATVRLQSLPADKKAVVLRFHVLHSYYPLGSLESIVNPVQPTLATEDMGAGRFTLNISRVNGSVSINTGIVQASVTQTVFDQNPVAIFGVSQVLLPREIFGKDPTVNSKPGTPVMPGATPPDIPLSPENSPGLDGSPSHLSSPPGFRQEITSGAASDGCLRSLENLQISGKWEVKNHGFGGCE
>Cav03g27790
MQLRQYPARTAGTLPFLLLLVLAFFATAHAHNITRILAKFPEFSTFNHYLTVTHLAGEINRRTTITVCAVDNAAMSSLLAKHLPLYSLKNVLSLHVLLDYFDAKKLHQITNGTALAATLFQATGSAPGSTGFVNITDLKGGKVGFAPENSELIDAYFVKGVEGIKYNISVIQISKILPSEVAAAPTPGPAAVNLTSAMSAHGCKVFADTLLTIPDAEKTFQDGVDGGMTVFCPVDDVFKAFLPKYKNLTASGKTSLLEYHGVPVYQSMATLKSNNGVMNTLATDGAKKFDFTVQNDGEDVTLQTKIVTAKITGTLLDEDPLAIYTINKVLLPKELFKAEAPTPAPAPSPDEAADAPKSSKKKKKAASSPADSADSPANSPDEDPADQTADENGAVRFDGKGFGSLVLCVWLLVVTVL
>Cav07g18800
MAASQPILLFLALTALTATISAHNITDILSGHPEYSVFNGYLSQTKVADDINSRQTITVLVLNNAAMSALAAKHPLSVIKKALSLLVLLDYYDPPKLHQISKGTTLTTTLYQTTGNAPGNLGFVNITDLQGGKVGFGSAAPGSKLDSSYTKSVKQIPYNVSVLEINSPIIAPGMLTAPAPSASDVNITAALEKAGCKTFASLITTNGVKKTYESALEKGLTIFAPNDEAFKAPSVPDLSKLSNAEIVSLLLYHARAGYTPLGTLKTTKDPLTTLATNGAGKYELKVTTAGDEVTLHTGVDSSRIADTVLDSTPLAIFTVGDVLLPSELFGKSPSPAPAPVPTTSPSPAPVLAPSPVSVAPSPATASPPAPPTDTPGGAPSDAPSHDSENSTSDNGAGHVKASALGAVLVTVISSFVLS
>Cav10g09600
MIKKSLFSLTLLLVFFLFHSTTTSAQPAQAPAPPGPTNVTKILEKAGQFTILIRLLKSTKVADQINQQLNDSNNGLTLFAPTDNAFSSLKSGTLNALTDQQKVQLIQFHILPNFLSLSNFQTVSNPVRTQAGDTGPGEFPLNVTTSGNQVNVSSGLVNTTVGGSVYSDNQLAVYQVDSVLLPQDIFAPKPPAPAPAPAQPKSKTKKKTADSPAADATDNESGALSLTARHGTLVSIGFAVIAALCL
>Cav10g09610
MTKQAVVFSLSILLVFLFHCITTTAQPAAAPAKPADAPTQPASPPAQPAKAPAQPAKIPVQTGPTDITKILKKAGGYSVFIRLLKSTGVAGQLFGQLNDSSIGFTIFAPTDSAFSNLKAGTLNSLSDLQKTQLIQFHILNTVVTLTNFQTLSNPVPTEAGDVSNNEFPLNITTDGNQVNISTGLVNATVGGTVYSDDQLAIYQVSKVLLPLDIFAPKPKVAAAPVSSKPKTNEGAAESPSGASKVDEAAAVRDCRHEMLASIGVAVVAFFVMKGT
>Cav10g04050
MTKQAISSLSILLVFLIHCITTSAQPAAAPVQPANAPAQPANPPVQPANPPAQPAIPPVQSAQAPAQPALVPVQKGPTDVTKILEKAHGYSVFIRLLKSTGVAKQLYGQLNSSSNGFTIFAPIDSAFSNLKPGTINSLSDLQKTQLIQFHILNTVVALSNFQTLSNPVPTEAGDVSAGAFPLNITTAGNQVNISTGLVNTTLGGTVYSDNQLVIYQVSKVLLPLDIFNPKPKPKKVAAAAAPTPTASKPKTTKEDAPVSPSGAATTVDKAAAVSLSMHGMLESIGVVVVAFLVMK
>Cav10g09620
MTKQGVLSLSILLVFLFHCITTSAQPAAAPAKPADAPAQLPANPPVQPAKAPAQPANAPAQSALIPVQKGPTDVTKILKKAGGYSVFIRLLKSTGVAGQLFGELNDTNIGFTIFAPTDSAFSDLKGGTLNSLSDLQKTQLIQFHILNTIVTLSNFQTLSNPVPTEAGDVGENGFPLNITTAGNQVNISTGLVNTTVGGTVYSDDQLAIYQVSKVLLPVNIFSPKPKVAAAPSSKPKTDKDADAAESPSGASKVDEAAAVRLCRHEMLASIGVAVVAFFVMKGT
>Cav05g07810
MASTPLSLILLTLINLQLLLLLSPQTQAQTPSAPAPSPSGPINVTGILDKNGQYTTLIRLLNETQVGNQIVSQLNSSTEGMSLFAPTDNAFNNLASGALNGLNDQQKVQLVQYHVTPKYYSVSDLLTVSNPVRTQASGATGVWGLNFTGKGNQVNVSTGLVVTQINNLLRQQFPFAVYQVDQVLLPEELFGAKPPASAPAPAKTPSGSPNTKTNSTAGGALAPTGAGGRNLVGWGLALVLGLACMAALS
>Cav09g12050
MHLAKLGIMKQVIHFSFLIFFIFFICCTTTSAQAPAESPAAAVPSGPIKIISILKKSGHFTTFIRLLKNTDMAEQINGQLKKNNLGRTLFAPPDSGFSDLKLGTLNSLSDREQLQLVQFHLIPDYLSVLQLQTATNPVHTVAGDSNEGDFQLNVTSSSTQVNITTGVVNATIDDTLFNENGRLAIYQVDHVLLPLKLFGTSPLTPPPSKPEKDDGLNATAPVSSGGVDPNGQVTAAISVGVAVAALFSLWL
>Cav03g27810
MSSLLAKHLPLYSLKNVLSLHVLLDYFDAKKLHQITNGTALAATLFQATGSAPGSTGFVNITDLKGGKVGFAPENSELIDAYFVKGVEGIKYNISVIQISKILPSEVAAAPTPGPAAVNLTSAMSAHGCKVFADTLLTIPDAEKTFQDGVDGGMTVFCPVDDVFKAFLPKYKNLTAGGKTSLLEYHGVPVYQSMATLKSNNGVMNTLATDGAKKFDFTVQNDGEDVTLQTKIVTAKITGTLLDEDPLAIYTINKVLLPKELFKAEAPTPAPAPSPDEAADAPKSSKKKKKAASSPADSADSPANSPDEDPADQTADENGAVRFDVKGFGSLVLCVWLLVVTVL
>Cav05g04580
MASCCKHWWHASVYSIISLLLAFIAISTALRSNHKNAIPATKPVARGLQLNVSRALRRAGFHTMATLLQLSPELFLSSPNSTIFVINDSAISYLSIPPLLLEDLLQYHTTPSKLSMNDLLKKPQGSCFPTLHRKKKIAITKIDARQSQIEINNVLVSHPDVFLEGPIAVHGVLGPFSPLNFIKSPICDNNSTLVSDFLEPNNIVEWSRIIQLLSSYGFVSFAISLRSVLDGILEDQASLNTATIFAPPNLAVVASSSVLLDKIVRFHILPRRLTYKELTSLPVRTLLRTLAPGQDLEVNFKKGLIFNGVEIAAPDLFSSEKFVVHGVSRAFELTEFS
>Cav04g10520
MDSTVLLLLSLILFSVFSLSSSIPSESIADAADILADSGYLSMSLTLEAVSDTLLPNSSYLTIFAPADGAFVRSGQPSRSLLQFHFSLLPLTLQTLKSLPYAAKIPTLFAPRSLTVTTSPSDDRISLNHVMITGSPIFDDGLLIIHGIDQFFDPNFEVSVPVQIPGSNLGCGFSTENGTVVFSGANSFRQASGVLRSSGYSAMAVFLDVQVPENKERKMMTVFAPLDKAMLTRIGNFSEHSSIFLRHVVPCRLLWNDLVKFDDGTAMVTYLEGFTINSTRCGEELMLNGVPVLHPNMYISDWLVVHGLREVLSLPERPQEVAGVTSEENSPENCEF
>Cav11g04440
MATSLRLAGALVVISFLASLCFSSSITIEGLEQSFTPSINSISSPPAASPQQSPQDHSFFSHTALLPAILSHLGYHELATAAPSLSESTTSMAWTGPSTLFAPTDSSLRACDSCSVANILREHLIPGAFTINYLRKLPFGSKIETLSPGRCITVTSERSKNGNDTVASAKVFVDGVEVTRPDLFNNGLVIVHGLQGFMAPLSPFSCDLERMTSLSFPFHHDRAEAHQVHPSIMRLMLRDAMLRLRNNGFSILALAMRVKYADLVGLNNMTVFAVDDLSIFTGSHSYISNVRFHIVPNRFLTLSDLEKLPVESTLPTLERGQSLMVTTAGEGLLAEPIRINYVRIKAPEVMRNLKIVVHSVFLPFPHIHPVASAYDQILGGGGSNGADRLASDRTVNEVCDAVGGKGGCAEVPMPQFKPTVEIEDHHGL
>Cav01g04640
MAAFMRLAILLGSLALVTSASPTITPQNQNQDLLGATEEMQRANYFTFVTLINMASLDSKIQANVTFLMPNDRMLSRNVMAPGSVSGFLLRHSIHSPLLFDDLERLPTGSIIPSSLPDYMLKISNNGRKNFSLNNVKIISPNICTEGSSIRCHGVDGVLLPTLMPEHNTTSPSPSCSNSSSPPAAGATSPAPSFPSPPAIAAAPSPMLLNSSPQKPGPSPLLSYGGTVKFLVTSLMVLIVGSI
>Cav02g24470
MANFPSLLSFLTILTIINPIISTSAPAQPPTTTSSAPPPPPPPPTVPPPLPTPPPSPPPPPLRTTPPPPPPPKSPSSPPPLPPPPPPPPPHTPPPSLPPQQLNNIIDALIGAGDFTNWANIISMINPLTLPMSATLFIPQENSLNHTPNMDPFIVPYHIVPQRLSFSDLQLLNTNTRLPTLLPGNSILITNTSASNFTLDDSPITQPDFYSTSALAVHSIASLLDYALYGGDGFGSLPKPEVVTPAPLPSAPGPQIIDSSTVAASLCSHFPIDLLLVACALLFTFKIHGNPLSC
>Qurub.07G091000
MSAMDSHVYGVSSKLFLTLLFLSLSISYAALPQNPVSKSSSTTQINSNSVLVALLDSHYTELAELVEKALLLQTLEEAVGKHNITIFAPRNEALERELDPEFKRFLLEPGNLKSLQTLLMFHIVPKRIVSKDWPTESSPSFRHPTLSNHHVHLKTHGNRLIDSAEIVRPDDVVRPDGLIHGIERLLIPRSVQEDFNRRRNLRSISAVLPEGAPEVDPRTHRLKKPAAPVPAGAPPVLPIYDALAPGPSLAPAPAPGPGGPHGHFNGMKQVKDFIHTLLHYGGYNEMADILVNLTSLATEMGRLVSEGYVLTVLAPNDEAMAKLTTDQLSEPGAPEQIIYYHIIPEYQTEESMYNAVRRFGKVRYDTLRLPHKVVAQEADGSVKFGQGDGSAYLFDPDIYTDGRISVQGIDGVLFPPEEETKIEKKTGPLIKVVSKPRRGKLLEVACRMLGAVGQESHFSTCQ
>Qurub.01G118300
MDFHIYGFSRLVFMSSILVFFVGICLALPENLNPRSSSPANNSGQINSNSVLVALLDSHYTELAELVEKALLLQTLEETVGKHNITIFAPRNEALERDLDPEFKRFLLEPGNLKSLQKLLMFHIIPTRIGSNQWPTHPESTRHHRTLSHDHLFLTHHEKTGDKTVDRAKLTHPDFLTRPDGVIHGIERLLIPQSVQDDFNKRRSLRSISAVKPEGAPEVDPRTHRLKKPAPPANPGSPPALPIFDALAPGPSLAPAPAPGPGGPHHHFNGEAQVKDFIHTLLHYGGYNEMADILVNLTSLATEMGRLVSEGYVLTVLAPNDEAMAKLTTEQLSEPGAPEQIMYYHLVPEYQTEESMYNAVRRFGKVRYDTLRLPHKVVAQEADGSVKFGQGDGSAYLFDPDIYTDGRISVQGIDGVLFPPEEVEPKKTAVPTKVVSKPRRGKLMEVACRVLGAVGQDSRFTTCL
>Qurub.08G216800
MGRTILFFLTLTTVVLLELTTTITAHNITDILSGFPEYSDFNNYLTQTKLNDEINSRQTITVLVLNNGALSALTAKHPISVIKNALSLHVVLDYYDPTKLHQIPKGSTLSTTLYQTTGNAPGNLGFVNITDLQGGKVGFGSAVPGSKLDSSYTKAVKQIPYNISVIEISAPIIAPGILTAPAPTASDVNITAALEKAGCKTFASLITSNGVLKTFQSTADKGLTLFAPNDEAFKAAGVPDLNKLSNADRVSLLLYHARAGYTPKGTLKTTKDPIDTLATNGAAKYDLKVTTAGDEVTLHTGVDSSRISDTVLDATPLAIFTVDNVLLPEELFGKSPSPAPAPGPVTTPSPAPVLAPTPASKAPSPAKASPPAPPADTPSDSPANSPTAESESSKTTASGAHHVKGSAVMAVVLTGCATVISSLILS
>Qurub.08G021600
MQLRSVTTVTLLSISFLFIFISNAHAHNITRLLADHPEFSTFNHYLSLTHLAGEINSHTTITVCAVDNAAMSDLISTHPSIYTIKNILSLHVLLDYFGAKKLHQITNGTALAATMFQATGSAPGSSGFVNITDLKGGKVGFSPEDNNNQINTYFVKSVKEIPYNISVIQISKVLPSDVAAAPAPGPAETNITAVMSAHGCKVFADTLIADVDAEKTFESSAEGGLTVFCPVDDAFKAFLPKYKNLTAARKTALLEYHGVPVYQSMAMLKSNNGVMNTLATDGASKFDFTVQNDGMDVTLKTKVVTAKITGTLIDEQPIAIYTVDKVLQPKELFKAQADTPAPAPAPDVTADSPKPSTKKSKKAPSPSDEADTPSPSDDAADQVADQNAAVRFDGARFGSLIVCVWWIVKTML
>Qurub.01G061800
MAISIHIPQITPLTLFYFLLLSSPTLAINITTLLSSFPDLSSFASLISSTTISADVFQRTSVTLLAVPNSYLSSTSDLLTRHHLSPTNLPDVLRYHVLLQYFTWSDLHQIPPSGTLVTTLFQTTGRATSNSGSVNITFNPSNGVVSIHSPGPYSSASQSSNATVLSLIKTLPYNITIFTVDSLLIPYNFDLTASETRPPLGLNITKALIDGHNFNVAASMLSASGVVQEFEADEGGAGITLFVPTDEAFADLPSTVKLQSLPADKKAVVLKFHVLHSYYPLGSLESIVNPVEPTLATEAIGAGRFTLNISRVNGSVFIDSGIVQGSVTQTVFDQNPVAIFGVSKVLLPKEIFGKNPAMKSGNTGAPITEAQPPDMSLSPENPPELNGRPSHLSSPPGFRQEISSGSPAIDGGVRSSLLALCCIGLYLVV
>Qurub.08G117200
MKNMESPMIFIVCSALLLLCTSTAYAQTAKSPPISPTPTPSPAPAPAPEYVNLTDLLTVAGPFQTFLTYLQSTKVLDTFQNQANNTEEGVTIFVPTNSAFSSLKKPSLSNLTQDQLKSLLLFHGLPHFYSLSDFKNLTQLSPVPTFAGGQYTLNFTDVSGVAKISSGWSNTKVSSSVHSTDPVAIYQVDKVLLPEAIFGTDIPPTPAPAPSPDIAPAADTPSGSTSGGKASSTSSPSSSSYKMISWGIWSQLVLALSGLLVLFL
>Qurub.07G191900
MKQVQFPFLLFLIFFLHCTKTSAQSPPPSGPTNITGILEKAGQYTTFIRLLKSTQEADQINSQANNSNQGLTIFAPTDSAFSSLKSGALNSLTDQQKVQLVQFHILPSLYSISQFQTVSNPLRTQAGDSSNGQFPLNVTTSGNQVNITTGVVDATVANTVYSDSQLAVYQVDKVLLPLQLFKKAVSPAPAPSDKPKNRVSGSDAPTKSTGDASVDSSDAMRSNHPAITVISFGVAVSAAFYSLLL
>Qurub.04G198700
MRQSPPLTAIFAIPLLLLFLFPSSNAHNITQILAQHPEFSTFNHYLTITHLASEINRRLTITVLAVDNAAMSSLLSKHLSVYTIKNVLSLHVLVDYFGSKKLHQITNGSALTSSMYQATGSAPGSSGYVNVTDLKGGKVGFGAEDDNGNLDAVYVKSVKEIPYNISVLQISQVLTSTEAEAPTPGPGQLNLTAILSKQGCKAFADLLIASGADTTFQENIDGGLTVFCPTDTVINGFMPKYKNLTAPQKISLLLYHGIPVYQSIQMLKSSNGIINTLATDGANKYDFTVQNDGEEVTLKTKVVTAKVTGTLKDEEPLVVYKVDKVLLPRELFKVAPTTKAEAPKAAKEAAAAAPAADSPEGDDVGNQTADNNGASGLDGGRLIMVILSLSVGFLAL
>Qurub.01G100300
MAKQVLSLSLLLVFLFHCTTTSGQPAQAPTLPAVAPAPPGPPDVTKILQKVGGFTILIRLLKSTGVADQLRGQLNDSSIRFTLFAPNDNAFSNLKAGTLNSLNNEEKVRLIQFHILPTYYTLENFQTVSNPVRTQAGDNKPGDYPLNVTSVGSQVNVSTGLVNASVSGTLYSNFQLAIYQVDKVLLPLDLFVAKPPSPAPAPAPTKPKPKKTTAAASPKTSTTATPTVVNSGAVSLATHGILVSLGVAVFIATFSL
>Qurub.01G099100
MTKQAVFSFSLVLIFLFHCTKTIAQTPDILKILDKPGEFTVFIRLLKSTGMSDQINGEVQKSTSGYTVFAPNDKAFSDLRSGTINSLTDLQKVQLIQFHILATGVTLSNFQTLSNPVPTQAGGIGKGEFPLNVTSSGKQVQLATGVVKATLGKTLYSDDNLIVYQVDKVLLPLDIFSNYEPTVSAPSESPPVATKVNESGAVSLILNGMWLYFGIAVNIAAFSL
>Qurub.01G100000
MTKQALFPLSILLVFLLHCITTLGQPAAAPVQAANAPVQAANAPVPPANAPVQPATPPVVQPAKAPAPVQSAKVPPTKKGVPDVTKILGKAGGFSVFIRLLKSTGVSDQLYGQLNNSKNGFTIFAPTDAAFSSLKAGTINSLSDLQKTQLVQFHILNTVVTLSNFQTLSNPVPTEAGDAGEFPLTVTTAGNQVNISTVLVNTTLGGTVYSDNQLDIYQVDQVLLPLDIFNPKPKHKAPASAPTLSKPKSLDNGADADADADTPSVAAKVDESGALSLKRHGNGILMSIGAALVAFIVTKGL
>Qurub.01G099900
MTKQALFSLSILLVFLFHCITTLGQPAAAPTQPANAPVQPANAPVQPATPPVVQPAKAPAPVQSAKVPPTKKGVPDVTKILGKAGGFSVFIRLLKSTGVSDQLYGQLNNSNNGFTIFAPTDAAFSSLKAGTINSLSDLQKTQLVQFHILNTVVTLSNFQTLSNPVPTEAGDAGEFPLTVTTAGNQVNISSVLVNTTLGGTVYSDNQLDIYQVDQVLLPLDIFNPKPKHKAPASAPTLSKPKSLDNGADADADTPSVAAKVDESGALSLKRHGNGILMSIGAALVAFIFTKGL
>Qurub.01G099300
MTKQTLFSLSILLVFFFHCITTLGQPAAAPAQPANAPVQPANAPVQPATPPVVQPAKAPAPVQSAKVPPIKKGVPDVTKILGKAGGFSVFIRLLKSTGVSDQLYGQLNNSNNGFTIFAPTDAAFSSLKPGTINSLSDLQKTQLVQFHILNTVVTLSNFQTLSNPVPTEAGDTSAGEFPLTVTTAGNQVNISTILVNTTLGGTVYSDNQLEIYQVDQVLLPVDIFSPKPKHKAPASAPTLSKPKGTDNDDDADADTDTPSVAAKVNASGAVSLNRHGILVSIGVAVIASLSRRDLMA
>Qurub.01G099500
MTKQTFFSLSILLVFFFHCITTLGQPAAAPAQPANAPVQPANAPVQPATPPVVQPAKAPAPVQSAKVPPIKKGVPDVTKILGKAGGFSVFIRLLKSTGVSDQLYGQLNNSNNGFTIFAPTDAAFSSLKPGTINSLSDLQKTQLVQFHILNTVVTLSNFQTLSNPVPTEAGDTSAGEFPLTVTTAGNQVNISTILVNTTLGGTVYSDNQLEIYQVDQVLLPVDIFSPKPKHKAPASAPTLSKPKGTDNDDDADADTDTPSVAAKVNASGAVSLNRHGILVSIGVAVIASLSRRDLMA
>Qurub.01G100400
MMAKQALFLLSLLLVFLFHCTATLGQPAQAPTLPAVASPANAPAPPGPPDVIKILQKVGGFTILIRLLKSTGVADQLKGQLNDSSIRFTLFAPNDNSFSNLKAGTLNSLNNEEKVRLIQFHILPTYYTLENFQTVSNPVRTQAGDNKPGDYPLNVTSVGSQVNISTGLVNASVSGTLYSNFQLAIYQVDKVLLPLDLFVPKPPSPAPAPAPTKPKAKKTTAAASPKTSTTSTAVDSGAVSIAKHGVLVSIGVAIFIAFSL
>Qurub.01G099800
MTKQALFSLSFLIVFLFHCITTLGQPAAAPVLPANAPVQPANAPVQPATPPVVQPAKAPAPVQSAKVPPTKKGVPDVTKILGKAGGFSVFIRLLKSTGVSDQLYGQLNNSNNGFTIFAPTDAAFSSLKAGTINSLSDLQKTQLVQFHILNTVVTLSNFQTLSNPVPTEAGDAGEFPLTVTTAGNQVNISSVLVNTTLGGTVYSDNQLDIYQVDQVLLPLDIFNPNPKHKVKAPASAPTLSKPKSLDNDNDADADADTPSVAAKVDASGALSLKRHGNGILMSIGVALVAFIVTRGLWWG
>Qurub.01G100500
MNKQALFSLSLVLVFLFHCTTTLAQPAQAPAPPGPTNVTKILEKAGQFTILIRLLKSTKVADQINQQLNDTNNGLTFLAPSDSAFSNLKSGTLNSLTDEQKVELIQFHILPNFLSISNFQTVSNPLRTQAGDSSPGEFPLNVTTSGNSVNISSGLVNTTVGGSVYSDNQLAVYQVDSVLLPQAIFAPRPPAPAPAPASPKAKTKKKTAAGSPDSAADQNGALSLRLSRHGFLLSIGVAVIAALLSL
>Qurub.07G192000
MMKQVLFPSLFFLIFLFHCTTAASPAAAPAVPPAAPPAASPAVSPAAAAPAASPPPPSSGPTDIIAILKKAGHFTTLVRLLKNTELAEQINAQVKKSSPGLTLFAPTDNAFSDLKLGTLNTLTDKQQLQLVQFHIIPAFYSTLQFQTATNPVHTLAGDSNRGKFPLNVTSSESQVNITTGVDSATVENTLYTSDGHLVVYQVDHVLLPMDLFGSASVLTPPKPEKSDTDTPAPTAETSGATSPTRQAVAPIVFGVGFGAIFSLWL
>Qurub.01G100100
MTKQALFSSLSILVVLLFHCITTLGQPAAAPVQPANAPVQLANAPVQPATPPVVQPAKAPAPVQSAKVPPTKKGVPDVTKILGKAGGFSVFIRLLKSTGVSDQLYGQLNNSNNGFTIFAPTDAAFSSLKAGTINSLSDLQKTQLVQFHILNTVVTLSNFQTLSNPVPTEAGDAGEFPLTLTTAGNQVNISTVLVNTTLGGTVYSDNQLDIYQVDQVLLPLDIFNPKPKHKAPASAPTLSKPKSLDNGADADADADTPSVAAKVDESGALSLKRHGNGILMSIGAALVAFIVTKGL
>Qurub.01G099600
MTKQTLFSLSILLVFLFHCITTLGQPAAAPAQPANAPVQPATSPVVQPAKAPAPVQSAKVPPTQKGVPDVTKILGKAGGFSVFIRLLKSTGVSDQLYGQLNNSNNGFTIFAPTDAAFSSLKAGTINSLSDLQKTQLVQFHILNTVVTLSNFQTLSNPVPTEAGDTGDGEFPLNVMTAGNQVNISTGLVNTTLGGTVYSDNQLDIYQVEKVLLPLDIFNPKPKHKAPAPSPTLSTPKTKDNNDESQSDATKVNESSPVSTSGHGILVSIEVLLVAFILTKGLDGV
>Qurub.01G099700
MTKQRALFSLSILLVFLLHCNTTLGQPAAAPAQSANAPVQPANAPVQPATPPVVQPAKAPAPVQSAKVPPTQKGVPDVTKILGKAGGFSVFIRLLKSTGVSDQLYGQLNNSNNGFTIFAPTDAAFSSLKAGTINSLSDLQKTQLVQFHILNTVVTLSNFQTLSNPVPTEAGDTSASEFPLTVITAGNQVNISTGLVNTTLGGTVYSDNQLDIYQVEKVLLPLDIFNPKPKHKAPASAPTLSTPKTKDNGDEDSQSVPIEVDESSAVSLSGHGILVSIEVILVAFILTKGLRGVYVPA
>Qurub.01G100200
MAKQALFSLSLLLVLLFHSTTILGQPAPAPKLPAVAPAGPAPPGPPDVAKILQKIGGFTILIRLLKSTGVSDQLRGQLNDSNIRFTLFAANDNAFASLKAGTLNSLNNEEKVRLVQFHILPTYYTLQNFQTVSNPLRTQAGDNKPGDYPLNVTSMGNQVNISTGLVNATVSGTLYSNFQLAIYQVDKVLLPLDLFVSKVPSPAPALAPAPAIIKPKPKPKKTPIAASPKASTTTTATPTVVVNSGAESLATHGILVPIGVAVFIAALYL
>Qurub.08G157800
MASTTLSLIIITLNIQLLLLLSLQTQAQTSAPAPSPSGPLNLTAILEKNGQYSTLILLLQETQTDTQIANQLNNSVQGLSVFAPTDNAFNNLPSGALNGLTNQNKVLLIQYHITPKYYSLTDLLTVSNPVPTQASGTNGNWGLNFTGQGNQVNVSTGIDSTQINNALRQQPPLAVYQVDKVLLPEELFGAKSPASAPPQAKAPSSSSNNSTNTSAPSPGTSAGGRNVVGLGLTLALGLACMGAFS
>Qurub.02G283000
MELKELLHMLTLLLFSLTLLSLSSSSSSSTLMYSGTFSNAAKTLLDSDYLSMALTLELVFNTLNLDSPTATIFAPSDPAFVHSGQLPLLLVQYHILPIRLSAEAMKALPSGTSIPTLLPNCSLIVTASHSDGKVSINNVMIDVKAVYDDGSVIIYGVDEFLNSSFQIAPDLPIPGPTIPTERNSSSEVESFGLVSDMLRSRGYSIMAAFLDAQLAGPKDQTSLTIFAPVDVAIQEHARNVSNYMLIFRQHVVPRLLPWLDLIKLEDGTVLPTFLKGFEINVTVSGDVPEFNGVPVIFLNMYQSRGLVVYGLNHLLTSSPNQVSLGDSSSDGNVDQNPLDHGDYH
>Qurub.01G217300
MASSLLHSLLLLFLLLLSLFSLSSAVPSQPILKAAEILSDSGYTSMALTLEIASHTLLPHSPSLTIFAPVDTTFDRLGQPPLSLIQYHLLPLAFTFQSLKSLPVGAKILTVLPRHSLIVTASSSDDYVSLNNVTVRGQPVYDDGSLIIFGIDKFFNPYFRFSKRFWRQSHNLECLATMPHSESSVASLGAYMFREACAAMRTNGCSIMASFLDIQFLGSQEKAPMLTVFAPADEVINGHYGSFSEYLSSFFHRHVVPCRLSWGDLVNLENGTLLRTYSEGFTINVTRSLGMLLLNDVPVIYPDMYFSNWLVVHGVVDVFEPPMETVQEPGPPAEVANPKVQEAEPPAEEPKPIYQSIESSAEVPMHAEQITDYDLDENSAEVPVQTETMTDYTPEVPEQIENENSSSRNGDGFEAHAVEHNHFSVFH
>Qurub.11G166400
MATKIVTLTLTLGVVILLLSLPGGVKPVHCISSGDMESMLSALRARGYNLFSNAIATSDLQFDLLCAHSNTNSNENASNGGDYFFTIFAPTDSALYALDMTQTAPFFTDTLRLHVVPKRLSFSQLQRLSSANLRTLLPSRDLHVTTRHRSPPPPPPRHHQNRRRRVVVVSVDEIEVVFPGVYYGRYVAVHGLNGILTLREPPQYSSSLPVRSVLPQRTNVCSNSNRTAPPPQQPPQGFCGYSPANSPSYLGVSPGLAPTIQSPESGDTASPSPSIGNGGYDDQDHQLEQLWTIGW
>Qurub.12G108500
MDSKASSLLFFALFLAFSSAATAFNITMLLDRHPDFSSMNDYLSKTQLDKQINSRNTITVLAVDNKAIAGLSGLNLDEVRKILSIHVVLDYYDVQKLSTLTKKSTLLTTLFQASGTAMNQQGFVNVSIVNEGEIAFGSGVKGSKLDSKLVKSVAAQPFNISVLQISSAIVPPGITAANPPGASPPPTNAPTPGKAPTPGKAPAPAGNAPAQSPSNNPVPEAPSPAGAATPEESPAPAADTPAADTPAEADTPAGADSPAEADSPAEADAPATADSPGSDSAEAPAPEASATASASSRTTVASGVVFGVVMGLVSSLVA
>Qurub.05G098900
PSPSPSPSPAPPSPPPPSPSPPPPSPPPPPRESSQEINNIIEALIGTSDFTNWENIISMINPLTLPISATLFIPEDQDDSLNMYTNMDPLLLPYHIVPQRLSFSDLLLFNTNTRLPTLLPDKTILITNTSATNFTLNDSPITRPDVYATSTVTVHGIAALLDYSIYGDHDTDGIGFSLPKPPPQQPQLPVSPADHGSTIPHADAARLSLCREFPIVFFLIVCA
>Qurub.06G022400
MARFAVILIAILILTFLTFPSATAIDGLEQIVTPSLPSTSPPPPLPPQPQPLSPPTTSGNQELQDHSFFSHSALLPPILSHLGFHKLATAAPSLADSTASTAWTGPSTLFAPSDSSLRTCVSCSIPNLLREHLVPGLFTIDYLRKLAFGTKIETLSPGRCITVTAERSSKISNFSATGGTDKVFIGGVEITHPDLFNNGLVVVHGLQGFVSPLSPYSCDVERMTSLSFPFHSDRMHQNQPLVQPVISIMRLMLRDAMLRLRNNGFSILALAMRVKYNDLVGLNNMTVFAIDDVSIFSGSHAYTSNVRFHIVPNHFLMFSDLEKLPLGTPLPTLERGQSLLITTAGGGGFSAAPLRINYVRIKVPDVMRNLKIVVHSLYLPFPHLHPMAAAYDEMLGGGHYGADQVVSDRTVNGVCDAMDGHGGCAEAPPPQVKSMVEIEDHPGL
>CKAN_01084500
MDFHIYGFSKLITTFYFISLLSISSALPHPRPSASSQPSNPGQINSNSVLVALLDSHYTILAELVEKALLLHTLESAVGSHNITIFAPRNEALERDLDPEFKRFLLEPGNLKSLQTLLMFHILPSKIGSDQWPRSSHHQIHQTLSNDQIRLFTKDSEKKIDLATIIHPNAIVRPDGVIHGIERLLIPGSVQEDFNRRRSLVSISAVLPEGAPEVDPRTMRLKKPAPVPAGAPPVLPVYYAMAPGPNIAPAPAPGPGGAKRWFDGESQVKDFIHTLLHYGGYNEMADILVNLTSLATEMGKLVSEGYVLTVLAPNDEAMARLTTDQLSEPGAPEQIMYYHLIPEYQTEESMYNAVRRFGKVRYDTLRLPHKVEAQEADGSVKFGHGEGAAYLFDPDIYTDGRISVQGIDKVLFPPEETETKETTVKVVEHKVASAKPRRGEFLLRFPFSLFRIVAYRVGCRFI
>CKAN_01431000
MDLNVYGFFSKLILTVHILSLISISSALRSSQPSNSSQINSNSVLVALLDSHYTILAELVEKALLLQTLESSVSSHNLTIFAPRNEALERDLDPEFKRFLLEPRNLKSLQTLLLFHILPSKISADQWPESHQNRHQIHQTLSNDEIRLYTKDSEQKIDIATIIHPNAVLRPDGVIHGIERLLIPKSVQEDFNRRRSLVSISAVLPEGAPEVDPRTNRLKKPAAVPVGAAPVLPVFYAMAPGPDIAPAPAPGPGGAKRWFDGESQVKDFIQTLLHYGGYNEMADILVNLTSLATEMGKLVSEGYVLTVLAPNDEAMGRLTTDQLSEPGAPEQIMYYHLIPEYQTEESMYNAVRRFGKVRYDTLRLPQKVVAQEADGSVKFGHGEGAAYLFDPDIYTDGRISVQGIDKVLFPPEETEVPATKIKVVEHKVATAKPRRGKLLEPTKEKEKGKGVGKEGV
>CKAN_01651500
MAAKSLNILLSIFLIISLTGISSNAHNITEMLAPFPEYSLYSSYLTQTKLADEINSRQTLTCLVLDNSAMQTLASKHPLSTIKNALALLTLLDYYDAQKLHDISNGTTLSTTLYQTTGKASGNLGFVNITDLKGGKVGFGSASPGSPLASSYTKSVKQIPYNISVIEISAPIIAPGLLSAPAPSVSDVNITALLEKAGCKTFASLILSSGVLKIYQSAMEKGLTIFAPSDEAFKATGAPDLSKLTSAELVTLLQYHAVADYRPIGTLKTAKTPISTLASSGAGKFDLKASAAGDSVTLNTGVDSSRVASTVIDNTPLVIFTVDGILLPVELFGASPSPAPAVVPVSSPSPAPAVSPAKAPVASAPGPSKPESPPAPPTASPGASPSASPTSSENVKSSAIRGFSGPTLSKTLMAVFAICFTRAFSSMW
>CKAN_00547600
MQLLQSSLFLLLFLTCAAHAHNITRILAKHPEFSTFNHYLTLTHLAPEINSRETITVCAVDNAGMADLLSKHLSIYAIKNVLAFHILLDYFGAKKLHQITNGTALAATMFQATGSAPGSSGFVNITDLKGGKVGFGAEDNGGILDASFVKSVDEIPYNISVIQISNILKSPEAEAPTPAPSQMNFTALMAKKGCKVFADLLTASGAVKTFQDDADGGLTVFCPTDDIMKSFLPKYKNLTADGKASLLLYHGIPVYNSIAMLKSNNGAMNTLATDGGKKYSFTVQNDGEQVTLKTSVVTARITGTVVDEQPLAIYTIDKVLLPKELFKGVEAPAPAPAPEKVADAPKGSKKHVSPPAPEGPDLAPSSDSTAADESSGARLHGGWAMAAGLGLGVLLMN
>CKAN_01031300
MGSSTLLLSSTHFTLVFFILASFSSSHFALNITSILSAYPDLSDFTNLLSSTSIPSDLSLRSSLTLLAVPNHLLRLSLPRLHSSSSLPDALRLHVLLQYLSLADLRRLPPSTNTTITTLLQTTGRALNSNGAVNLTLSPTGSVTVRSLSSNATVLSQISTVPYNLSILSVDSLIIPPNLDLTASENRPPLGLNITRVLIDARTFNVAASMLAASGVAAEFEADERGAGITVFVPTDSAFAELPATERLQSLPAERKVVVLKYHVLHSYYPLGSLESIVNPVQPTLATEESGAGRFTLNITRVNGSVAIDTGVVQASITQTVVDQNPVSIFAVSRVLLPKDVFGVVGKGPGGGGAPAPEMGAAPENSAAGVEVPPTQVASPPGFHEEIRSGGGDGRRVSRGSVASAILICIGVFL
>CKAN_02493700
MFFLALAIRTAVGQSPAPGPAGPPNVTAALEKGGQFTTLIRLMQGSQLTSQIDGQLNDTNNGITIFAPSDSAFSSLPAGTLNSLNQQQKSSLIQFHVIPTYIGRSQFQTISNPLRTQAGDSGPYAYPINITTSGSTVNISTGVDNTTISGTVHDDGQLVVYQIDKVLLPMGLFGPKPPAPAPAPAKSKKKKSSAVTARPPSADTSGDMGLRENVVMALVGAAVGVLWL
>CKAN_00474500
MKLPVILMITILVLIGSSPAKARTAGPLAPSPAPAPASEYLNLTDLLTVAGPFHTFLNYLISTKVIDTFQNQANNTQQGLTIFVPKDKAFSSLKKPPLTNLTKEQLKSLLLFHALPKYYTLADFENLSRSNPVITYAGGSYTLNFTYNSGTIHVSSGWADTKISSSVHSTVPVAVYQVDKVLLPQAIFGVPPPPSPTPAPAPAPDTTPASDSASTPPSGDASSASSPKSESSTSSSYRVNFGILSYLVLVVLGALVLIL
>CKAN_00474400
MKLPVILMITILVLIGSSPAKARTAGPLSPSPAPAPASEYLNLTDLLTVAGPFHTFLNYLISTKVIDTFQNQANNTQQGLTIFVPKDKAFSSLKKPPLTNLTKEQLKSLLLFHALPKYYTLADFENLSRSNPVITYAGGSYTLNFTYNSGTIHVSSGWADTKISSSVHSTVPVAVYQVDKVLLPQAIFGVPPPPSPTPAPAPAPDTTPASDSASTPPSGDASSASSPKSESSTSSSYRVNFGILSYLVLVVLGALVLIL
>CKAN_01496000
MRMRSAFSLFPSHSTAIANTHFIIFFLFLVFFTNSHSALNITTLLSSYPDLSDFTRLVSSTTIPSDLSFRSSLTLLAVPNRLLRLPSSSSLPDALRLHVLLQYLSPADLRRLPPSGALVTTLFQTTGRALNTNGAVNLTLSPSGSVTVSSSASNATILSLLQTLPYNLSIYSVDALLLPPNLDLTATENRPPLGLNITRALIDAHNFNVFASMLSASGVAGEFENDEAGAGITVFVPTDAAFAGSSATEKLQSLPADKKAVVLKYHVLHSYYPLGSLESIVNPVQPTLATEDSGAGRFTLNITRVNGSAAIGTGIVQASITQTVFDQNPVAIFAVSRVLLPKEIFGKEGGQESFNGAPPPEVGVPPENSLSGVEMPPARLVAPTGFGVEIRSTGGDGIGGKRGGFAAGVLFCVALHLLMYPIQGDLREHANTRKSSLLKRERSPHKRKEVTYLGFKRQTTGKNRCFLAGFTILIS
>CKAN_00003700
MLLLATSSITNAQPIGSPSLSPTPAPAPAPAFVNLTDLLSVAGPFHTFLNYLESTKVIQTFQNQANNTEQGITIFVPKDDAFSSQKKPSLTNLTGDQLKSLILFHAIPQFFTLAEFNNLSQSGPATTFAGGQYTLNFTDVTGTVHISSGWSNTKISSSVHSTDPVAVYQVDKVLLPEAIFGTPPPPSPAPAPSPDIAPTADSPSGSNGVGSSPKSSPSSSHSNMISCGLFKYLVLAISSGLILFL
>CKAN_00004400
MFLWPSWYLLPSPANIHLFFFSLFPQNPCYIFSLVYTFLISIPTLHLDPFIALHSRSEKSKKKMKPPMIFLISSMLLLATSSITNAQPIGSPSLSPTPAPAPAPAFVNLTDLLSVAGPFQTFLNYLESTKVIQTFQNQANNTEQGITIFVPKDDAFSSQKKPSLTNLTGDQLKSLILFHAIPQFFTLAEFNNLSQSGPATTFAGGQYTLNFTDVTGTVHISSGWSNTKISSSVHSTDPVAVYQVDKVLLPEAIFGTPPPPSPAPAPSPDIAPTADSPSGSNGVGSSPKSSPSSSHSNVISCGLFKYLVLAISSGLILFL
>CKAN_02493200
MSFINRLFYNYCYYLYFLAVGIRIAMGQAPTSLPTAPLPAPVAPFPAPAAPLSAPLGPAPAGPTNITAILEKPGSFNTLMRLMMSTQLANRINIELNDTNDALTIFAPTDGAFSALSPGTINGLNDQEKTNLVLFHIVPQYIPSNQFQTVTNPLRTQAGDVGPYDYPLNVTTSTNNTVTVSSGIDNSTLAGTIYSDGQLAVYQINKVLLPMGIFGPKPPAPAPAPVKPKKTPAGAVTYRPPALETTSGGMGLRENVVVALVGAAVGALWL
>CKAN_02493600
MSSIYRLFYYMLFLAVVNRTAVGQAPAPAPPALPPSTPPPAPTGPPNVTAILEKAGKFSTLLRLMKSTKVGNRLNIELNNTNDAMTIFAPTDAAFSELSFGTLNKLDDRDKINLLQYHILSSYIPIAQFDTITNPVVTEAGSAGPYDYPLNVTTTSNNTVIVSSGIDNTTISDTLYTDGQLAVYQIDKVLLPMGIFGPKPPAPAPAPPKKSSDSTAPLPAVEASGNMGLRENILVAFMGAAVGFLWL
>CKAN_02493300
MSFINRLFYNYCYYLYFLAVAFGIAMGQAPASLPTAPLPAPVAPFPAPAAPLSAPLGPAPAGPTNITAILEKPGSFNTLMRLMMSTQLANRINIELNDTNDALTIFAPTDGAFSALSPGTINGLNDQEKTNLVLFHIVPQYIPPTQFQTVTNPLRTQAGDVGPYEYPLNVTTSTNNTVTVSSGIDNSTLAGTIYSDGQLAVYKINKVLLPMGIFGPKPPAPAPAPVKPKKTPVGAVTYRPPALETTSGGMGLRENVVVALVGAAVGALWL
>CKAN_02493500
MSAMNKLFCTFCYYMFFLALAIRTAMGQAPSPAPAGQPNITAILEKAGKFNMLIRLMTTTKVANQINNELNDTNDAMTIFAPTDAAFSALPSGTLNNLKDHEKSTLLQFHIVPQFILPSQFQTVSNPLRTHAGDVGTYGYPLNIITSGNMVNITTGVDNATISGTVHSDGQLAVYEVDNVLLPMAIYGAKPPTPATAPAPAPAKPKKVATAPMPPAIETSGDMGLRENAIVALVVAAFGVLWL
>CKAN_01539900
MASLSPLSLILLFLTPSLLLTTPHVQAQSAPSPSPSPLNLTGILDKAGQYTHLIRLLGTTEVGSQIINQLNNSNQGLTLLAPTDNAFNNLKPGALNGLSQQQQVALLLYHVLPQFYSMDSFQTVSNPVRTQATGNDGGLYYLNFTTSANQVNVSTGIVETQINNALRSQPPLAVYQLDVVLLPLDLFGAKPPASAPPPSSTVKKSPTTSIGSSGGPSASENTPANGGGLGRSGGWSLVFGVGLMVLGSVF
>CKAN_02493400
MSRLSFNLCYYMFFLALAIRTAMGQRSSLALGGPPNITAILEKGKQFSALIRLMKRTQVDNAIYNELNHTKNTMTIFAPTDAAFSELPQGTLNGLKDGDKAALLQFHIIPSFMALFQFQTVSNPLRTQAGGTGPFGFPINVTTSGNAVNISTGVVNTTITGILRSDRPLAVYQVDKVLLPLAIFGPKPPPSPPPSPPPVMPKKPSPVIAQPPPVETSGDMGLRENAVVALLGAVVGVLWL
>CKAN_02257400
MRLMMSTQLANRINIELNDTNDALTIFAPTDSAFSALSPGTINGLNDQEKTNLVLFHIVPQYIPPTQFQTVTNPLRTQAGDVGPYDYPLNVTTSPNNTVTVPATRFTREKKCSISSAKPSSKTPSNHASQSISSKTHLSKPSPKQTHQPILSNTSQTPAISPQKGALSAAKKVHDKIPLNPDSILTGLKNHGFSKAHIQDLVSKSPEILFIGIESNFIPNMEFFKATGLPGLVIAEYLSSNLVILSYSLDNRIKLVFDLIRSISSTHEVFVKMPRHSNCLFRYG
>CKAN_02387400
MKILISFLLLLGTFGSIFGLGPPNPVNQLSRNSKHHAISIDMGLTLDDLISSVQLKKIRFPTSFTLFLPTDENMDFVNKQLASDPSILSYHYVPQALSSCDLKRNFLQGSLIPTLLAGNSIKVTSNTIWNFTINGSPISHPDMFNSPFLAVHGIPTILNYTWHGGSNSPPPQQPPKQPKNDAGVVSPSPLPLPPSPSPLVQPEQPKNVIGVASPPPQQPKTDIGVASPPQSPEPPPKTSSSAGSSNQPSVAPGLFVQFGMIAFFAVAAFFLS
>CKAN_00368400
MDSSKSISPFIAFSFFLLFYSAAAFNITKILEKQAEFSTFNSFLSQTHIADEVNRRQTLTVLVVDNGAASALSGKPEEAMKKIMSVHVVLDYYDMEKLKKLTSNKSTLLTTLFQSTGMATNEQGFINVTAVESGGEIRLGSASPGAGLTASFIKSVEAQPFNISVLQISNVIVPPGIENGTNAPPPKAPSPAKSPSPSKAPSPAKSPSPSKAPAPAKSPSPSKAPSPAKSPSPSKGPSPAKSPSPSNGPSPVKSPSPSNGPSPAKSPSPSPARSPSPAPLSPTPSPDGPSSDNSLSPSHEVASAWATHITLGTCVGVFMGMVCMVAL
>CKAN_00368500
MSPFLAVSFFLLFCSAAAFNITKILNEHPDFSTFNNYLSQTHLADEINGRQTITVLVVDNGAISALSGKAEEVMKRIMTVQIVLDYYDMEKLKKLSSNKSILLTTLFQSTGMATNQQGFINVTVSKSGGDIRLGSGVPGSGLTASFIKSVDAQPFNISVLQISNPIIPPGIENVIKNAPPPPPKKAHTPTKAPSPTKSRSPAKSPSPASSSPSPSADGPASDEAGSPSPSDVADSGWAAARITLSTCLGVVMGLVCMVAL
>CKAN_01134300
MSPFLVLFSFLLFSSATAFNITRILNQYPEFSTFNSLLTQTRLAAAINNRRTITVLAVDDGAISAVSGKPEDIAKRILSVHVVLDYYDMEKLKKISMRKKRSTLLTTLFQSTGLARNQQGFINITIPKLNDDGDFDGGIMLGSASPGSGLNSNLLKPVVARPYNISVFQISSVIIPPGIEDEVVPPPPKKAPSHSPKRAPSPAPESDAPAPSDESDSPVSSPPEPEGPIADGPGADGPAADGPSEPDIHSSSWRVRVTWGTCIGVVMGVLCVLAL
>CKAN_01875000
MGASLVSILLVGLILSAAAANGSLTNNDLGVALEEMKSGHYFAFVMLIKMLNDSIPCNITFLMPNDRMLSNVSMPENAVSEFLMRHSIPTPLLFDYIEHFPPGSIIPTYDPGFNLTISNRGRRKVRLNNARIIHPDLCTAGSSIRCHGIDAVLSALEPRKKLTAHSPSCGTAFPPHPAPAPVTPTEPPTPPPPPPPPKSESSRSGSNLQQWTQENFKSGQPHRPYSIEDRRCDLLMRQVAVHLGRGFRFSYNLDTGG
>Seita.9G062600
MGAPVRGALFFFLLLLAGAAAEDVAPQEPTLPAAGAGGGAVGSGGGAVGVNSNSVLVALLDSHYTELAELVEKALLLQTLEDAVGKHNVTIFAPRNEALERDLDPEFKRFLLEPRNLKSLQALLLYHVLPARLPSESWPAASHPTLSGEEVELAAGMRVGSAAVTRPDAVLRPDGVIHGIERLLVPRSVQEDFNRRRSLAAISAVLPTGAPEVDPRTHRLKKPAPPVPPGAPPVLPIWDAMAPGPAIAPAPAPGPSSGKHHFDGHSQVKDFIQTLLLYGGYNELADILVNLTSLATEMGRLVSEGYVLTVLAPNDEAMARLTTDQLSEPGSPENILYYHMVPEYQTEESMYNAVRRFGKVRYDTLRLPHKVTAREADGSVKFGQGEGSAYLFDPDIYTDGRISVQGIDAVLFPPGDKNATQTADPHRKPPVITTKKKIKLRRGKLLEASCQMAGLFGQRSRFASCED*
>Seita.2G038200
MGRRALPLLLLLLFSLAAAALAAEQPQQQPQKPALPPPSAATGAAAAASSGGGGSSSGSTGVSSNSVLVALLDSRYTELAELVEKALLLQALEDAVGRGNVTIFAPRNEALERDLDPEFHRFLLEPRNLRALQSLLLFHVLPSRVHKLSSSSSQSHQTLAGEPLELATAPDGAVRVGGAAVTHPDAVVRPDGVIHGIERLLVPRSVQEAFNRRRSLAAISAVLPTGAPEVDPRTHRLKKPAPPVPLGATPILPVWDAMAPGPSIAPAPAPGPGSGKHHFDGHSQVKDFIQTLLLYGGYNELADILVNLTSLATEMGRLVSEGYVLTVLAPNDEAMARLTTDQLSEPGSPEDILYYHMVPEYQTEESMYNAVRRFGKVRYDTLRLPHKVTAREADGSVKFGAGEGSAYLFDPDIYTDGRISVQGIDAVLFPPVEDGGKSPAAAAAAKPARRAPAVTGATAKPKLRRGKLLEGACQFMGVFVRRSRFASCQ*
>Seita.6G201700
MMGFKAGIFTVTMLVIVLSSPAIAQKAKSPPAPASPILPPSPAPAPAPHHVDLADLLSVAGPFHTFLDYLQKTNVIETFQNQANNTKEGITVFVPKDSAFAALKKTTFANLTQDQLKSLILYHAFPKYYSLAEFNKLSTLNPVTTFAGSQYTLNITYDMGTVQVESMWSNPKISSSVYSTRPVAVYEVNKVLLPMQIFKSDPPLAPAPAPAPDAKASDVAPSPTSGKAASAKAKAEEKNSSYQVSVSIVNYLVLAVSGGLMLLW*
>Seita.2G250200
MMGSKAAIFATAVLAVLFSAPALAQKSSPPAPAPVSLPPSPAPAPAPHYVDLAELLSVAGPFHTFLNYLEKTNVIETFQGQANNTKVGITIFVPKDSAFAALKKSTFSNLTSDQLKTLLLYHAFPNFYSLAEFRNLSSLNPVNTFAGSPYTLNLTDDMGSIYVQSMWSRPKIASSVYATKPVAIYALNKVLLPMQLFSKDPPLAPAPAPAPESGASDAPSPAAGKAGGLNGGKDDSTSTAYKAGAVSVATSLLLAAAGCLMLLW*
>Seita.3G217100
MRRQILPVSRLVHLAAAVALLATAVAAAASKPGAVAVNVTGVLSAFPDLADFTRLLASSPVLAELAGRSSLTLLAVPNGNLPQSPSAFAAASGADLADVLRYHVLLEYLAPADLRRLPASGKLVTTLFQTTGRAPADLGAVNVTTAGASLAVVRSPAPFAGSNATVLGAITAVPYNLSVLAVTGLIVPSGFDLAASESRPPAAVNITRVLADARAFNVAASMLEASGVADEFEADERGAGITVFAPTDDAFAGLPAGDRLQSLPADRKAVVLRFHVLHSYYPLGSLESIVNPVQPTLATEFSNAGRFTLNITRSNGSVAIDTGVVQATITRTVFDQNPVAVFAVSKVLLPKEMFTRTDGGDSSIVAATAAASSPPPAATAPQASESARTPPTKLSSPPALRGGGQEDYDKASAPAPSRVAGWWCIALVYLLLLPLRLV*
>Seita.5G263600
MARRIAVAAAAFLALAVVPAALAQAPGPAAAPSGPPNVTAILEKGGQYTTFMRLMKETQQDTQLNSQLNSSFGNGGSGYTVFAPTDNAFNNLKPGTLNSLTQQQQVSLVQGHVLPQFYSMDSFQTASNPVRTQASGRDGPYTLNITSDTNNQVNVSSGVVDVRISNALYSNKPLAVYSVDKVLLPMELFGAKAPAAAPTASEGKPKKGGSSDAASGPAGSDDSAPTGAASARAVGWSVAGLAAVLGYLL*
>Seita.5G376800
MGRGSGAAPVSPRLALEVAVLALLAAAAALPSPAAGVNVTAVLSAFPNFADFARLLASTPVAGELAGRSSLTLLAVPNANLPRSPSAFAAGAGADIADVLRYHVLLEYLSPFDLAHLPASGKLVTTLFQTTGRAPSDLGAVNLTAGANSTVVVRSPAPSPGSNATVLGAVTAVPYNLSVLAVGGLIVPSGFDLAASESRPPPPVNITRVLTDARGFNVAASMLQASGVVSEFEGDEHGAGITVFVPTDDAFAGLPATDHLQSLPAERKAVVLRFHVLHSYYPLGSLESIVNPVQPTLATEYTEAGRFTLNITRVNGSIAIDTGVVQASITRTVFDQNPVSVFAVSKVLLPKEMFSRGDSESTAMAPPSATMAPGDAGNERTPPTRLSSPPDLHGEDSESSAALATANGISWCCIGFMYLQLHLLLSLL*
>Seita.7G206900
MAASHHHRGHFFLLALSLAASLAAAADSSSTHNITTVLDGRSEYTLYNSYLSETKVCDEINSEHTVTVLVLTNGAMSSLVANLSLADIKNALRLLTLLDYFDEKKLHSLDSGSELTTSLYQKTGQAAGNMGHVNITDLRGGKVGFAPAAPGAKFQSTYTKRVDEEPSTLSVLEVSDPITFPGLFGSPSASSVNLTDLLEKAGCKQFARLIVSSGVVKMYQAAMDKALTLLAPNDDAFKAKDLPDLSKLSSADLVTLLQYHALPQYTPKSSLKVAKGDIPTLASTGAGKYDLSVVSSGDDVSLDTGKDKSRVASTVLDDTPTVILTVDKVLLPPGLFGGAPSPAPAPGPAADVPASAPAPETSAPAPSPKAAGKKKKKAKSPSHSPPAPPSDSPDMAPADAPEGDAADKVESKKNGAAAAAASFAATGACVALAVASFL*
>Seita.3G146800
STQQDTQLNSQLNNSFGSGYTVFAPTDNAFTSLKPGTLNKLSQQEQVSLVQYHILPQFYSLDSFETASNPVRTQASGSDGPYTLNITADSNNQVNVSTGLVATRVGTALRDTQPLAVYSVDKVLLPNDLFGVKPPSSAPPAPNKKPSKGGSVAEAPAGSADSAPTGAAAGGARVAWWSVLAAVVLAAASSLL*
>Seita.2G154700
MARSRPAILLSLAVLAVAAMALAPAPAAATKYNITKLLEPYKQYSRFNEMLSRTRLAYDINRRQTITVLAVDNAAMSALDHYSLQTIRHILSLHVLVDYYGDKKLKKLARGSTTSSSMYQATGAASGMSGYVNITRKDGKVSFTTDDADDTAKPTRYVKSIKEYPYDIAVLEVSSIISSADAEAPVPPPAPVDLVELLSKKYCKSFASLLSANADVFRAFNETKDNGLTLFCPVDSAVAAFAATYKNLTAKAKTAILLYHGVPDYFSLQLLKSNNGMVTTLATASENKKDYSYDVQNKGETVTLQTRVVTSIVTATVGDMEPLAVYAVNKFLKPKELFKVVEAPAPAPELSKKKRSKAADGGDDDSSDDSGDETADKGDAAQAMLARWVTAATTAVAAFALMG*
>Seita.6G110400
MGLRRLAVAAAVLAVCAAAVEGFDILQILGKHDEFSQFCKLLNETHLAGDINRDRTITVLAVANGDMGHLTSAHYSLGTIRHILELHVVADYYDEKKLKQLSHGATAASTLFQRSGFAPGMAGYVNITQHRGGKVTFIVDDAADSVKPVTFVKQIESHRYDYSVLQVSSVLSSPEAEAPVAPPAPVNLTELLSKKYCKSFAGLLAADAKAFDTINGTKDTALTLFCPVDAAVAAFMPKFKNLTAKAKTAILLYHAVPDYYSMQFLKSNKGKVTTLASTSVAKKDYTYEAQTEADTVTLDTTVTTSTIQATVRDDDPLAIYAVSKFLQPKELFKPKKAEDLAPSPAPEVPKKKTKKKPGSTSAAAAPSDDDSADGPAADDSADDAADKAGAAPSMLTRWGTAAAMVAAALALGA*
>Seita.7G133300
MLRCAVALLATVMSVSVLHHAGAHRSLAVRLPPATTLQRTDTWPPTPQAKRANLTAILTLDGPFRTFLGYLQQTNLVEVFQNQAYRTDQGITVFVPVDRAFAAVKPSVLSGLSRHQLKDLMMCHSLAKHYELADFEGLSRIGPVTTLAGGLYTVNVTYDAGTVHVRSRWADAKVVGSVSVDAPMAIYELDRVLLPDSLFRAQPPVAAIPDVPPAPPPTKEDAEAPATEPDPVAPMQYDPAGAADAATSACGARDRFARHAATAALGAMALVAL*
>Seita.1G139500
MEMASHTVLSLLLLLPFLFAAAADVAPGPSPPGELNLTGILENGGQYSTLLRLLQTTRIAQQLTEQLKNSYDGLTFFAPNDDAFTKLKTGTLNGLSDQQKIQLLLYHVLPRYYSVTTFQTASNPLPTEGSGPGGMYTVNVTTTTSSHLVNMSTGVVDVPISSTLVARFPLAVYSIDAVLLPEQLFGASRKAVAPAPAGQAAGAAAGKAAARKKGGVPKSDVAAEPSAAGKETEDSTKAAAACRGMSAGWTTIAAFALMAVVNLVGA*
>Seita.4G125100
MRLAGILSASTVLLPLLLVLGASPPCHGASGHNITDILAAHPDFTEFSAALTSTGAAAEINNRTTITVLAVDNDVMSQLKAQQLQPRDLERVIYLHCLLDYFDATKLGSIRGGFVQATSLYQATGKAQGGEGMVNVTMFRGGRVAFALSGTSNVPPAAFYQKSIKEEPYQIAVLQVSAPIWSPAPVAGAQAPAPEPPAPGLADLLSKNGCGGFASLLAATADAAAKFERSAGGGGGLTVFCPDDKAVTAFDATFKNLSADGQLAVLLYHGVAAHYSAQSLKTINGDVNTLATDGSKGYKYNLTVRADGDTVELSSASQSAAKVTKTVVDKGPLAVYLIDAVLLPSELFNASHGRTAPAPAPASSPAHAPPPAPAPASSPAHATPPAPVPASSPAQAPTPPAIAPATPPTPRRHPAPPQEADTPADSPDADSQPPADQKNNGARDTVSWSLGMVVAAAVPVIVLLLQ*
>Seita.7G272500
MAASHLAALLMLAAAVLSAAPAVRGQAASAPAPAPSAPKTITAILTKAGQFTKFLQLLQSTREAEQITNQLKGKSSNGGLTVFAPPDNAFTALPVGTLNSLSDQQKTSLVQFHVVSMVMPASQLETVSNPLRTQAGDTGPGKYPLNITADGTNVNVSTGVVNATLDGTPLYAGDRLVVYQVNKVLLPWALYGPALPPAPAPAPTPSKKKKAATEAAADAPAADTAAGTTASEAAARGIRGVGAGSCVAVAVAAALWWGM*
>Seita.6G202100
MVFNEVIFTTAVLDIAFSSPAVAHKIKNPAAPQSPIDPPSLVYRVDLADLLSMASPFQTFLKLPAKDQSGITIFVPKDSAFASLKKNTLARLTKDQIKSLLLYHTLRKFYSLPELSKLSRRNLVAIFAGSRYTLNLTDDIGSITVMSVRSNTKMINALYARAPVAVYEVDKVFLPMQIFKSQPTLMMAPGWD*
>Seita.7G133400
MDLRPAVLAIAMLCLALPRAALSQSQNAPPVADTPAPAPAPHHVNLTDLLSLAGPYGTFLGYLVRTDAIRTLQSQANATEGEGVTVFAPEDSAFAAVDGAALSNLTTDQLRALVLCHAAPRYLPLSSFAALAASGPVATFGGARCAVNVTYAAGRIRLAAGWTRAARLVSSVYSTPPVAVYALDRVLLPEQVFPTEPAVAPVPAPAPGPAAVAFLLATWPSLPSGF*
>Seita.1G303000
MPLVGARSVSVLFFTAAVLVATSAPPCHAAHNITAILSGRRDLGEFSRELTATGLADDIDGRNTITVLAVDDASMAPLKARGLPRETLRHVLSLHVLVDYYDDAKLHRLPGGSADVSTLFQASGDAPGSAGMVEIAERRGGRVAFSPQDDGDARGAAVFYVRSVHQAPYNISVLQVSGVMSSPAAEAPGSSPSPSGLNFTDVMSKNGCGRFAGLIAATPGAAATFDKHAHDLGGFTFFCPADQAVEAFEPTFKKLPGDARLAVVLYHGALGHHSLQTLRADGSRMATLASLDGGNTTAVLAVRHAGDKVTLVSATQNTARVTRTLADADPVAVYMIDALLVPFSFPGLASSPPGLRRSDGGDGHQTSGSAPVWPLRGWVASTLVFTTLLAAVASGRV*
>Seita.3G146700
MAASPRLAILVVLLAASSALAAAQKAKAKPASGPAGAADALPPTDVNKALKDDQFSEFKQLLHDTRVDTQINAQLTDSYNGLTIFAPTNDAFDKLKAGVLNGLSPQDQIQLVLYCVLPRFYSLSMLGTLNGKVNTQGSGHDGPYRYDIKRAGNNVNISTGVNSMLLGSPVSKDFPLAVYPVDKVPLPYELFGPKPPTPAPAPAPAPTKSKTKKKHKKSTGIAEPPVADDSTASDEDKKSAAVPGAGVARWVAAALAAAVVGSLF*
>Seita.2G242700
MRRLRLADALLPLLLALAAGGAATTAAAAAAKAPAAPPAPPNVTAEMAKGGCKAFADLIAASPDASSTYQSAVEGGMTVFCPSDDAVRAFLPKYRNLTADGKAELLLFHAVPVHYSLGSLKSNNGPMNTLATDGAAKNYNFTLQNQGDVVTIRTGASAGAPARVKSTALDKDPLAIYVIDRVVQPVELFKPAPAPTPAPAPAPAADAPKAAGGKPARRPAPAVADAPGPAEDDAAPVDQKKDAKKSAAAAGAPCFRWWLATALAAAAAASTLA*
>Seita.6G192600
MRGSPLAAAAAFLFVAVLLPLASGATSGGSGKAAAAPAAAKAKAPAAPPNITALMSKGGCKSFASLVSKSPDALSAFQSAVEGGVTAFCPTDDALRPFMPSYRNLSADGKASLLLFHAVPVYYTLRSLKSNNGPMNTLATDGGSRGYNFTVQNVGDQVSIRTEASDAAARVRSTVYDRDPVAIYAVDAVLEPVELFEPAEAPAPAPAPAADAPRASTRARGHRPRHVADAPGPAADDAAPADQRKNAKKNAAPGGPRPRWLAAITASAVAVAAALV*
>Seita.4G191400
MAPNLSSLVFLFLLLPAAGNAAATAAATPPSSGNNAFNVTEILRRYPEFKLFNLLLSKTRVAREINSRSSVTILVPDNSAVDWLLRRSTRLARTSLVELMSVHVVLDYIDDAKLAALPRGQPTVVTTLFQTTGTARNRTGFLNVTAAPRGGAAFVSAAPGSLVSATFKRTVTAKPYNISVLQISNFVVPPGIVTRPLPPPAPRMRQMAIAPSPAPTAPRLPPPTLPASGGDTSEAPDAAEAPAPSRGHVAKVTSWWIGAAAGIVCMIGFL*
>Seita.1G066000
MAPTSKLPLLLATLAVLLPAPRSLGAGFGAGAGAIDITKILAGFPEFSTFSAMLTETSVALAIRGRDKVTLLAPNNTAVAAAFGGMPRVPRSLLADLLALHVVLDYVDEPRLGALRRGRGGDGTVVTTLLQALRAPPRGVGFLRVCSGDGGRGTIITSAAPVGLRNAIVERQVAAQPYSVAVLQVSGFVIPPGIRVPRAFPPRASRHMVAPPGQAPSPAPAPGPQAPPPVGSGPLVPSPIKPVPTPNLVDNPSPVPVETGVIPIPSGHGGMAAKLPPSVAAGHNAASWGSGVVVALGIATWLHLQM*
>Seita.9G475500
MNRTAARRKRRLSPPRPRPLPPPRLLAVSVAFASTLLFLILVLLSTSPPTPPRRLASGRRSSSSSTALPRCGAAGLGELGDAMVSMLPKDLPFTVFVPSPGSFRRVLGLQQGRNASAAAEGDNDNTYAVLSRVLGFSAVPRRLLAADAPPRGTACLALALDSVSGLRIHASRDARGALVVNGVRSECVDVVRGEIVVHVIAGVLMDAEFERSFAVEASDS*
>Seita.1G153500
MASRLPPIALLLVLAGLTSPAAAFNITRLLGEFPDFTTFNNLLSQAKLADDINRRQTITVLAVDNGAAGGISSLPSDVQRKVLSMHVVLDYYDTAKLGAIKNHTTLLTTMFQSSGQATDRMGFLNFTKRSDGTMVFGSAEPGAPKNSQMVKSVASRPYNISVLQVSAPIVPPGVGGSADAGAPPPHKATALAPAPAAKGKKGAPSPKDEETPAPAPSDDDGGADAPDADAPGPAADGPAADGPTADGPGADGPAADAPAHKKSSDDAADAPEGSAAGRVVAGAGLGIVALLMAII*
>Zm00001eb213260
MGAPVNGAVVLFLLLLAGTGAVTEETAPQEPTLPAAGSGSGSGAGAGAAVGVNSNSVLVALLDSHYTELAELVEKALLLQTLEDAVGKHNVTIFAPRNEALERDLDPEFKRFLLEPRNLRSLQALLLYHVLPSRLPSGSWPAAPHPTLSGEDVELASAGAGGMRVGHAAVTRPDAVLRPDGVIHGIERLLVPRSVQEDFNRRRSLAAISAVLPTGAPEVDPRTHRLKKPAPPVPPGAPPVLPVWDAMAPGPSIAPAPAPGPGSGKHHFDGHSQVKDFIQTLLLYGGYNELADILVNLTSLATEMGRLVSEGYVLTVLAPNDEAMARLTTDQLSEPGSPENILYYHMIPEYQTEESMYNAVRRFGKVRYDTLRLPHKVVAREADGSVKFGQGEGSAYLFDPDIYTDGRISVQGIDAVLFAPDDAKATQTADPNRKPPAIVTHKKKIKLRRGKLLEATCQVAGLFGQRSRFASCQ
>Zm00001eb060130
MGAPVHGALALFLLLLVGAGAAPEETAPQEPTLPATGSGATGAAAVGVNSNSVLVALLDSHYTELAELVEKALLLQTLEDAVGKHNVTIFAPRNEALERDLDPEFKRFLLEPRNLRSLQALLLYHVLPSRLPSDSWPAASHPTLSGEEVELGAGMRVGHAAVTRPDAVLRPDGVIHGIERLLVPRSVQEDFNRRRSLAAISAVLPTGAPEVDPRTHRLKKPAPPVAPGAPPVLPVWDAMAPGPSIAPAPAPGPGSGKHHFDGHSQVKDFIQTLLLYGGYNELADILVNLTSLATEMGRLVSEGYVLTVLAPNDEAMARLTTDQLSEPGSPENILYYHMIPEYQTEESMYNAVRRFGKVRYDTLRLPHKVVAREADGSVKFGQGEGSAYLFDPDIYTDGRISVQGIDAVLFAPDDTKATQTADPNRKPPAIVTHKKKIKLRRGKLLEATCQMAGLFGQRSRFASCQ
>Zm00001eb289670
MRRQIPPVSCLVPIAVAFALLAAASAASPAPVNVTAVLSAFPDLNDFTRLLASSPVLAELAGRSSLTLLAVPNGNLPQSPSAFAAASGADLADVLRYHVLLEYLAPADLRRLPASGKLVTTLFQTTGRAPADLGAVNVTAAGASLAVVRSPAPFPGSNATVLGAITAVPYNLSVLAVNGLIVPSGFDLAASESRPPAAVNITRVLADARAFNVAASMLEASGVAAEFEDDERGAGITVFAPTDDAFAGLPAGDRLQSLPADRKAVVLRFHVLHSYYPLGSLESIVNPVQPTLATEFSNAGRFTLNITRANGSVAIDTGVVQATITRTVFDQNPVAVFAVSKVLLPKEMFTRTGGGGDDDSSIVVAAAAASSPPPAATAPEASESAQTPPTKLSSPPALRGGEHDYDTASAQGIGIGWWCIALVYLLPHLV
>Zm00001eb316460
MMESKAAIILAAAVLAVLFAPALGQKSSPPAPAPMSLPPTPAPAPAPHYVDLAELLSVAGPFHTFLNYLEKSNVIETFQGQANNTKVGITVFVPKDSAFSALKQSTFSNLTADQLKTLLLYHALPKFYSLAEFKNLSSLNPVNTFAGSPYTLNLTDDMGSIYVQSMWSRPKIASSVYATRPVAVYALNKVLLPMQLFSKDPPLAPVPAPAPEPGASDAPGPAAGKAGGLTGGKGDSTSAARDTGAVGVASSLLLAAAAGCLILQW
>Zm00001eb367960 
MGRGLGAAPVSPRLASLGAAALALLVAAALPSPAAGAGLNATAVLSAFPNFADFARLLASTPVASELAGRSSLTLLAVPNANLPQSPSAFVAGADIADVLRYHVLLEYLSPSDLARLPPSGKLVTTLFQTTGRAPSDFGAVNLTVGPNSTVVVRSPAPSPGSSATVLGAVTAVPYNLSVLAVGGLIVPSGFDLAASESRPPPPVNITRVLTDARGFYVAASMLQASGVASEFEADERGAGITVFVPTDDAFAGLPATDRLQSLPAERKAVVLRFHVLHSYYPLGSLESIVNPVQPTLATEHTEAGHFTLNITRVNGSIAIDTGIVQASITRTVFDQNPVAVFAVSKVLLPKEMFSRGDSGSTAMVPPSVAMAPGDAGTEQTPQTRLSSPPDLHGEDSESSAALATAKGTSWWCVGLMYLHLLLSLMAGSNQ
>Zm00001eb101760  
MFPLYSTPSISTQLSFELPPLSSRLLLPSPLPCSAALDQGLQPEKRAEDQARRAPGSRCLMGSKAVILAAAVLAVLLSTPALAQKGSPPAPVSLPPAPAPAPAPHYVDLAELLSVAGPFHTFLSYLERTNVIETFQGQANDTKVGITVFVPKDSAFSALKKSTFSNLTSDQLKKLLLYHALPRFYSLAEFKNLSSLNPVDTFAGSPYTLNLTDDMGTIYVQSMWSRPKIASSVYATRPVAVYALNKVLLPMQLFSKDPPLAPAPAPAPESGASDAPSPAAAGKAGGLTGGKGDSTSAAHSTGAVGVASSLLLAAAARLILLWW
>Zm00001eb199660 
MEFKAGVFTVAMLAIVVLSTPAAPQKPKSPPAPRSPVVLAPAPAPAPAAPHHVDLADLLSVAGPFHTFLDYLQKTGVIETFQSQANDTKRGGITVFVPKDSAFAALKQTTFANLTQDQLRSLLLCHALPKYYSLAEFDRLSALGPVATLAGSQYTLNLTYDMGTVRVKSMWSDPKISSSVYSTRPVAVYEVGKVLLPMQIFKSDPPLAPAPAPAPDAKASDVAPSPASGKSSASAKAKEKAGEKSSSCRAGVVAHYLAIAVSGGLVLLW
>Zm00001eb309110
MARMISRPAVLLSPLAMIVVAAAVMALAPAPVAATKYNITKILAPYKEYSKFNDMLSKTRLAYDINRRQTITVLAVDNSAMSALDHYSLQTIRHILELHVLVDYYGDKKLKKLAHGSTASSSMFQATGSASGMSGYVNITRKDGKVSFMTEDADDTAKPSRYVKSVKEFPYDIAVLQVSSIISSAEAEAPVPPPAPVDLEELLSKRYCKSFASLLSANAEVFRAVNETKDNGLTLFCPVDSAVAAFAATYKNLTAKAKAAILLYHAVPDYFSLQLLKSNNGMVTTLATASDKKMDYSYDVKNKGETVTLQTRVVTSSVTATVGDMEPLAVYAVNKFLQPKELFKVVEAPAPAPEPSKKKKAGRGGSDDDSSDDSGDSTADAEKGDAAPALLVRWLVTAVATAGVAYALMG
>Zm00001eb073440
MAASHRLILLVLCLTATAASAHNITAILDGRSEYTLYNSYLSETKVCDEINSRSSVTVLVLTNGAMSSLVANLSLADIKNALRLLTLLDYFDEKKLHSIGSSSQLTTSLYQTTGQAAGDMGHVNITDLRGGKVAFASAAPGAKFQSTYTKRVADFPSNLSVLEVSDPITFPGLFGAPSASSANITDLLEKAGCKQFARLIVSSGVVKTYQAAMDKALTLFAPNDDAFKAKDLPDLSKLTSADLVALLQYHALPQYAPKASLKVASGRIPTLASTAAGKYDLAVASSGDEVTLDTGVDKSRIASTVLDDPPTVILTVDSVLLPHVLFGGAPSPAPAPGPAADVPASAPAPEGSAPAPAPKAAGKRKKKKARSPSHSPPAPPADSPDMAPADAPTEDAADKVESKKNGGAAAAVSFAASVASVALAVAYLL
>Zm00001eb424730 
MKCAVVVASLAAVMSVLVLHAGAHRPLVEPSHANATTPQMTDTWPPTPQANRANLTAILVLDGPFRTFLGYLQQTNLVEVFQNQAYLTDQGITIFVPVDRAFAAVKPPVLSRLSTQQLKNLMMYHSLPKHYELADFERLSQTRPVTTLAGSLYTVNMTYDAGTVHVHSSWADAKIVGSVSVDAPMAIYELDRVLLPDSIFRAQPPVAALPDVPAAPPPSNGDAAQPVTEPEPVVTPQYGSPAVADAPVSACADDHGRFACYVVAAALGAVALLAL
>Zm00001eb157310  
MARRIAVAAAFLALAVVAPAALAQAPGPAATPSGPPNVTAILEKGGQFTMFMRLMKETQQDTQLNSQLNSSYASSGGGYTVFAPTDNAFNNLKPGTLNSLTQQQQVALVQGHVLPQFYSMDSFQTASNPVRTQASGRDGPYTLNITATANNQVTINNALSAVKPLAVYSVDKVLLPLELFGAKAPAAAPAASQGKPKKGGSSDAPSGSAGSDDAAPTGAAGARVVGWSFAGLAAVLGCLL
>Zm00001eb282320 
MDLLLRRRLLAVVATAAVLAVCAFTAAEGFDILQILGKHDEFSQFCKLLNETHLAGDINRDRTITVLAVANGDMGHLAAGHYSLGTIRHILELHVVADYYDDKKLKQLSHAATAASTLFQRSGFAPGMAGYVNITQHRGGKVSFIVDDAADSVKPVTYVKQIESHRYDYSVLQVSGVLSSPEAEAPVAPPAPVNLTDILSKKYCKSFAGLLAADPKVFDTLNGTKDTALTVFCPVDAAVAAFMPKFKNLTAKAKTAILLYHAVPDYYSMQFLKSNKGKVTTLATTSVAKKDYTYEAESKDDTVTLDTTVVTSTIQATVRDDDPLAVYACSKFLQPKELFKAKTADLAPAPAPQGPKKKSKKKPTGTSAASAPSDDESADGPSADDDSSDDAADKAAAAPSYLSARWVTAAVTTAVALALAA
>Zm00001eb343680 
MAAARTRSLLAAAFLALAAVPAVLCQAPGPAAAAPPNKGPPNVTAILEKGGQYTTFMRLMKSTQQDTQLNGQLNNSFGSGYTVFAPTDSAFSSLKPGTLNKLSQQEQVSLVQYHVLPQFYSLDSFETASNPVRTQASGSDGPYTLNITADSSGQANVSTGLVATRVGQALRAQQPLAVYSVDQVPLPYELFGPKPPTPAPAPAPAPAKSKTKKKKKAAGIAEPPTADDDTSASDDQKAAATPGAAGSWAAAALSALAAAALGAGLF
>Zm00001eb380720  
MTGSSKPFGFSSAMPLAAVLLPLLVLGASSVCQGQGAASHNITAILAAYPEFTDFSAALVSTGAAAEIDRRSTVTVLAVDNAVMARLKAQKLQLDDLQRVIYLHVLLDYFDAAKLGSIQGGFAQAASLYQASGKAQGSDGIVNITVFPDGRVAAFTPSGPSNRLPTAFYQRSIKEQPYYIAVLQVRDLIWSPAPADGVQAPPPAPQPDAAPGLTDLLSKNGCGGFASLLAATADAVTKYDSSAAGLTVFCPADEAVEAFNSTFKNLTADAQLALLLYHGVAEHYSAQSLKAINGDVSTLASDGSKNNNGYNLTIRADGDTVKISSASASAATVTKTLLDKAPLSVYLIDAVLLPRQQSNDDQGHTAPAPAPASSPAHAPTPPLAPAPVTAPAPRRRPAPSPEHTTPAPSPDADGQPPADQKNNAARDTASWTIGAALAIVCLLS
>Zm00001eb353910  
MASRLAAALLLAVVALLTSVAPLACGQAASAPSPAPAPPKTITAILSKAGQFTKFLQLLQSTREAEQITNQLKGKPSNGGLTVFAPPDSAFSALPAGTLNSLSDQQKTSLVQFHVVSAALPAAQLETVSNPLRTQAGDTGRGKYPLNLTADGSSVNVSTGVVNATLDATPLYAGDRLVVYQVSKVLLPWALYGPPVPAPAPSPAESKKKKKATPDAVADAPAAETAAGTTTASAAARAGGTPAGVRAASSCVVALAAVAALWWAI
>Zm00001eb148360  
MARGLGAAPVSSCLALGAAAAVLLVAAALPSPASGVDVTAVLSAFPNFADFARLLASTPVASELSGRSSLTLLAVPNANLPQSPSAFVASAGADIADVLRYHVLLEYLFPFDLARLSPSGKLVTTLFQTTGRAPSDFGAVNLTVGGNSTVVVRSPAPSPGSNATVLGAVTAVPYNLSVLAVGGLIIPSGFDLAASESRPPPPVNITRVLTDARGFNVAASMLQASGVASEFEADEHSAGITVFVPTDDAFAGLPATDRLQSLPAERKAVVLRFHVLHSYYPLGSLESIVNPVQPTLATEHTEAGHFTLNITRILQTWHRLRRASEIWHRHRGN
>Zm00001eb203300  
MACHTVIPLLLFLPSLLAAAADDVAPAPAPAPAAPPEPTNNNLTSILENGGQYTTLLRLLNATRITEQISSQLKNSYDGLTFFAPNDNAFAKLKAAGTLNALADQDQIQLLLYHVLPRYYSLATFQTASNPLHTEASGPAGMYSVNVTASTTNPLVNLSTGVVDVPISSTLFARFPFAVYSVDSVLLPPQLFHTASSAPAPGQSAEAPVPGKAAPGHKGGVPKSGDDVPAQPSAAVDGAQDTSVAADGRGSAAWMTPVVVLGGMALLLCA
>Zm00001eb189500 
MPVTAGARTTLLLFATAVVLACTSAPPACHAAHNITAILSGHRDLAEFGRELAATGLADDIDDRNTITVLAVDDAHMAPLKARGLPRETLRHVLSLHVLVDYYDDAKLHRLPGGSADVSTLFQASGDAPGSAGMVRVAERRGGRVAFAPEDDAGSAAAAVFYVGPVHEAPYNISVLWVSGVISSPAAEAPAAAADRPPSRRNVSDVMSENGCGRFAGLVAATGDAAATFERQADGGGGLTLFCPADRAVEAFQPTLNSLSADARLAVVLYHGAPGHHSMQALRAGDQDLRTAASLDGGRSHLALAVRNVRGRVTLLASATRDVARVTRTLADEEAVAVYMIDAVLVPGNLTAQGTAGGTEHGELTSGSGGEEDGGGGGVRQSSGSRALAPAPCWLPRGWFAAWALLLALLAAFAASG
>Zm00001eb002090
MATQRFTAALVACLLLLLALPARGRNITAILAGYKEYKLYNQYLSETKVCDEINSRQSTSMSVLVLSNDAMTTLASDAGDSLPAIKNALRLHSVLDYYDRKKVKKYGDESAATLYQATGDAASTTGNVKVVDQEDKNYGFSAATPGARICTVTKEVETHPFKFAILEVTAPIEFDGLFDTPSTDNLTRLLERAGCKVFASLAASTGVLKTYEAAMDKGLTLFAVNDDAFQAKDAPDVKAMSKANLTKLLQYHALPSYNTKTSLKSVKGPLRTLAAKADVTVVAKGDDVSLDTGKSRSRVASTVVDSVPFCLLTMDTLLVPPELYVGAPEAAPAPAPADAPQGSPPAADAPSVAADHADHKSKKPSASSAVAWRPAGALAAVAVCSVVLASLL
>Zm00001eb199320 
MCHSPLGAATTTAGALALLFLLPLASAAAAGGGTAAKATPNITALMSKGGCKAFASLLDKSPDALSAFESAVSGGVTAFCPTDEAVRGFMPSYRNLSADGKASLLLFHAVPVYYTLRGLKSSNGPMNTLATDGAASNYNLTVQNAGDQVTLRTPAADAPARVRSTVYDRDPVAIYAVDAVLEPVELFDPVADAPTPAPAPAPALAPRSAKRTRHQRRRGADAPGPAAADASPADQRKDYKKNAAAPCRTRWLATAAAAIAVAAALAA
>Zm00001eb315990
MRRAAAILLSLALAAAATTTAAAAVAKAPVPPPPPPPPPNVTAEMAKGGCKAFAGLIAASPDASSTYQSAVEGGMTVFCPSDDAVRAFLPKYRNLSADGKAELLLFHAVPVHYSLGSLKSNNGPMNTLATDGAARNFNFTVQNRGDVVTIATAASAPARVKSTALDEDPLAIYVISAVVEPVELFKPAPAPVPAPAPAPASVADAPRPGKAAAGRRHPPPAAADAPGPAAEDNAAPVDQKDAKKSAAAGAPCALWWLAAALAAASALA
>Zm00001eb389410 
MAPNTSLLVLLFLLPAAATAAAPATGNTAFNVTEILGRYPEFKLFNLLLSKTRVAREVNSRSPVTVLVPGNSAVDWLLRRSARLPRAALVELVSVHVALDYIDAAKLASLPRGQPTVVTTLFQTTGSALGRTGFLNVTAAGRGGASAVFVSAAPGSLVSATLKRAVTAKPYNISVLQISNLVVPPGIITRPRLPLPPSPSPPAPRMTQMAVAPSPPPTLTSPRQSPSTLLPASVGDTAEAPDTAEAPVPSHGHVAQVASWWTAAAVGMAMACILIGYL
>Zm00001eb274860  
MAPTTSLLALVFLFLLPAAAVAAPPATGDAAAFNVTEILSRYPEFKLFNLLLSKTRVAREVNRRSAVTVLVPDNSAVDWLLRRSARLPRAALVELVSVHVALDYIDAAKLAALPRSGQPAVVTTLFQTTGAALNRTGFLNVTAVGRAGAVFVSAAPGSLVSATFRRAVTARPYNISVLQISNFVVPPGVITRPRPPLPSPPAPRMRQMAIAPSPAPTLASLRPSPTTLPSSEGDAAEAPDTTAEAPTPSHGHVAEVTSWWIGAAVGVASMLGYL
>Zm00001eb236720 
MASRSPTIALVLILACFSSPAAAFNITRLLGQFSDFTTFNNLLSQTKLAEDINRRQTITVLAVDNGAAGGISSLPSDVQRKVLSMHVVLDYYDTAKLEAIKNHSALLTTMFQSSGQATDRMGFLNFTKRSDGVMVFGSAQPGAQMTSHMVKSVTSRPYNISVLQVSAPIVPPGVGGSADSGKGGAPPPHKATAPAPGPATKGKKGAPPSKDEEAPAPAPSDDASADAPADAPGPAADGPTADGPAADAPTADGPAADAPAHKKSSDEAADAPEGSAAGRIKAAARLGIVALLMTII
>Zm00001eb233740 
MAPFLLLLLAVLLPAPPGLGAGFGEGAGTIDITKILAGFPEFSAFSTMLTETNVALAINSRDKATVLAPNNTAVAAAFGGQPRIPRSFMADLLALHVVLDYIDEPRLGALKRGHMGQGSVVTTLLQAMRGRGTGFLRVYSGHDGRATISSAAPARLQSATVDKVVAAQPYSLAVLQVSGFVVPPGIRVPQPFPVPPPRARHMAAPPGQAPAAAPESHQEPFIGSGPLVPSPIRPVPTPNLTNTPPPAPGQTGVHGGMAAKLPSAAGRSAASWWTGAGVAVALSIMTCLNLHL
>Zm00001eb206820 
MAPFLLALLAVLLPAAPPSLGAGYGEGGAGTINITKTLAGFPEFSVFSAMLTETSVALAINSRDRATVLAPNNTAVAAAFGGLPHIPRSFLADLLALHVVLDYVDEPRLGALERGRTGRGSVVTTLLQVMRAVPRGTGFLRVYAGRDGRATVSSAAPAGLRNATVERVVAAQPYSLAVLQVSGFVVPPGIRVPKPFPPPRARHMAAPPGQAPVAAPGPQQEPFVGSGPLVPSPIRPVPTPNLTNTPPALGETGIIPIPSVHGGMAAKVPSPAGRSATSWWNGVAVAFGIMTCLNLHL
>CsaV3_3G038250
MDSPSHGVSLFFLFLTLFSLPPFSSAALRRNPLPKSPSSTSTAASSQINSNSILVALLDSHYTELAELVEKALLLQTLEDAVGKHNLTIFAPRNEALERELDPEFKRFLLEPRNLKSLQTLLMSHIVPERVGFNQERSSSLVRHRTLGDSHLNLKNSDSGKIIVDSAEIVRPDDVVRPDGVIHGIERLLIPRSVQEDFNRRRNLQSISAVLPEGAPEVDPRTHRLKKPAPPVPVGTSPVLPIYDALAPGPSIAPAPAPGPGGPHHHFDGERQVKDFIQTLLHYGGYNEMADILVNLTSLATEMGRLVSEGYVLTVLAPNDEAMAKLTTDQLSEPGAPEQIIYYHVIPEYQTEESMYNAVRRFGKVRYQTLRLPHAVMAQEADGSVKFGQGEGSAYLFDPDIYTDGRISVQGIDGVLFPLEEDKAPEKKSNSALKVATKPRRGKLMELTCTMLGAVGQDSHFSSCL*
>CsaV3_1G043610
MDFTLSAPFKLSIIFSFLLLSFRISSASPEYSKPRLSSPSANSSGQINSNSVLVALLDSHYTELAELIEKALLLQILEDAVGNHNLTIFAPRNEALERDLDPEFKRFLLEPRNLKSLQTLLTFHVIPTRIGSTEWPKHSESTRHQTLSNHVLRLTHHSTGERTVDLAKVIQPDAITRPDGVIHGIERLLIPQSVQDDFNRRRNLQAITAVKPEGAPEVDPRTHRLKKPAPPAEPGSAPALPIYDALAPGPSLAPAPAPGPGGPHHHFNGERQVKDFIHTLLHYGGYNEMADILVNLTSLATEMGRLVSEGYVLTVLAPNDEAMAKLTTDQLSEPGAPEQIMYYHLIPEYQTEESMYNAVRRFGKIRYDTLRLPHKVVAQEADGSVKFGQGEGSAYLFDPDIYTDGRISVQGIDGVLFPPEEAEEKLSVKTVQHVKVVTKPRRGKLLEVTCRMLGAFGQDSRFTTCQ*
>CsaV3_6G006100
MAASKSLLLFLAIAATAAIVSAHNITDMLKDFPQYSVFSNYLQQTRLADEINSRQTITVLVVANGALSPILDKHPLSVIKNLLSLHIVLDYYDPAKLHKISNGTTLSTTLYQTTGHAPGNLGFVNITDLQGGKVGFGSAVPGSKLESSYTKSVVSLPYNISVIEISAPIVAQGILTAPAPSASDVNITALLEKAGCKTFAALIVSNGVIKTYESAVEKGLTIFAPNDEAFKADGVPDLSKLTNAEVVSLLLYHALPGYTPIGTLKTTKDPINTLATGSAGKFDITTTTAGDAVTLHTGVGPSRVADTVLDSTPLAIFSVDSVLLPSELFGKSPSPAPAPEPVSSPSPTPSVAPSPSPIAKAPSPLAASPPAPPSDTPEGSPANAPSAEAETSTPGSFAVGVKASGMVAVAVIATTMISSLLLS*
>CsaV3_1G034110
MKKMGTPISHFTPLHLLYFLLLSSSPILALNFSSLLSSFPDLSDFAALLSSSALLSDLNHRTSLTLLAVPNSYLAASSDLTHRIPPSSLADLLRYHVLLQYLSPSDLRHISPSGKLVTTLFQTTGRATSDFGSVNITRNPLDGVVSVHSPVPFSSSNATVLTLLQNLPYNVSIFAVNALLVPYGFDLMASETRPPLGLNITRALIDGHNFNVAASMLSASGVVEEFEADEGGAGITLFVPTDVAFSDLPGTVKLQSLPADKKAVVLKFHVLHSYYPLGSLESIVNPVQPTLATEDMGAGRFTLNISRVNGSVGINTGIVQASVTQTVFDQNPVAIFGVSEVLLPREIFGNNPMMTAKPRNEIVGNAQPPEGMAMSPESNGPQLHLSSPPGYGEEIRSVAAINGGVNFFFTLCSCCIAVALYVIQ*
>CsaV3_7G002480
MPRPFPLATLALPLLLLLIFSPSSADAHNITRILAKHPEFSTFNHYLTITHLAGEINRRLTITVLALDNSAMSALLDKHFSVGTIKNVLSLHVLVDYYGAKKLHQLSKGTTLSSTLFQATGSATGTSGYVNITNMRGGKVGFGSEDNGGDLNSFYVKSVVEMPYNISILQISKVITSADAEAPTAAPVSLNLTEVLPKQGCKAFSDLLIAAGAIETYQSNVDGGLTMFCPTEDALNAFLPKYKNLTAAHKVSLLLYHGMPIYLSLQMFKSNNGVVSTLATDGGAKYDFVIKTDGEDVMVKTKVVTSTVTATLIDSEPLIVYEVDKVLQPKELFKAVPEEEEEAPAPKSSPKKKKTKAPSPKASDGEESEDADSPIGSDESDGDPADQTSEKDGAFGRNGERSMAVVVMLSLWLGVLLV*
>CsaV3_1G012930
MANSLFSLVILLIFFFLDCSYGQSPAEAPGPPPPMNITKILEKGGQFNVLIRLLKNTQVANQINTQLNDSNSELTLFAPTDNAFSNLQSGTLNSLNDQEKVELLQFHMIPTFLSLSNFQTISNPVRTQAGDAYEFPLNVTTSGNSVNVSSGLVNTSISGTVYTDNQLAIYQIDSVLKPIGVFQPRPPPPAPAPEKSKKKAKGNSESPKDSDDDNSSAVPLAGVSVISTGAAVVVGIMLVWINS*
>CsaV3_2G034240
MKLHMIFLFGIWLTLLCSSPVCARTAAKPPAASPIPAPVPAPAPAPAGDHVDLADLLTVAGPFHKFLGYLESTKVIETFQKQANNSEEGITIFVPKDTAFSSLKKPSLSNLTKDQRKSLLLFHGLPHYYTLADFNELSQKSPITTFAGEQYTLNFTDASGTIHISSGWTNTKVSSSVLSTDPVAVYQVDHVLLPEAIFGTDFPPAPAPVPTPDVAPAADTPSAETEGSVSPSSTESPSSSFRVGGGVLWIQLVLAISGGLLLF*
>CsaV3_6G039450
MINNIFPISFFLISLLFSKSISAQSTQPPGFSGPTNISAILEKAGQFSTMNKLLKSTQQSDQINNQLNNSNQGQGLTVFAPPDNAFSNLKPGTLNSLSDQQKVQLVQYHVVPTFISMSQFQTVSNPLRTQAGNSNAGQFPLNVTTSGSQVNLTTGVVDAVVANTIYTDGQLAVYQVDKVLLPVDLFGTVAAPAPAPSKPVKAVSGADAPAGASKDTSSDDSGAAPAMSYRFAAAFGAVVGFVVPFVLH*
>CsaV3_7G011310
MLQQLCRGTAAGTLVLAVLFLVIATATAHNITKLLEKHPEFSTFNHYLTTTHLAPEINRRTTITVCVVDNSAMSDLLAKQLSIYSIKNTLSLHVLLDYFGAKKLHQITNGTALAATMFQATGSAPGSSGFVNITDLKGGKVGFGLQDSDDIDAMYVKSVEEVPYNISIIQISKILPSQVAEAPTPSPSEMNLTGIMSAHGCKVFAETLQASDAVKTFQENAIGGLTVFCPLDDVFKAFLPKYKNLTAAGKISLLEYHGLPVYNSMSMLKSNNGITNTLATDGANKYDFVIQNDGEVVTLQTKVVTAKITGTLLDEQPVAIYTIDKVLKPRELFKKEIPAPAPAPAPETEKPADAPKAHSHKHKKGAATPAADSPADSPSDEDPADQTTDGNGAVRLNGWRFVLAGISGLAALLLL*
>CsaV3_7G003150
MASAALLLLLLPFALFCQTLAQTPAAPGPSPPGPINLTGILSEGGQFSTFIRLLNESRLITQLDNQLNNSQGGGLTILAPTDNGFNSLRPGALNALDDQQKSQLLLYHVLPKFYTLIELQTVSNPVRTQAGDWGLNFTGQANSNQVNVSTGIITAPINNKLREQSPLSIFVVDQVLLPDALFGNHTAAPPKAPAPGTDKAPVDGETPPKSDAAKPPANDKSAVTKNGVGLGLILSFGLIVISVVS*
>CsaV3_7G002880
MGFSMIFTVCSALLLLSSSSANAQTASPPSFSPTPAPAPAPDFVNLTDLLTVAGPFHTFLSYLQSTKAIDTFQNQANNTEEGVTIFVPKDSAFSAQKKPSLSNLTADQLKSLILFHGLPHYYSLAEFRNLSLQNPIPTFAGGQYSLNFTDVSGTIHIGSGWTNTKVSSSVHSSDPVAVYQVDKLLLPEAIFGTDIPPTPAPAPAPDIAPAADAPSDVIDGRAAPSSEPKPSSSHRIINWGILIHIVLGISGGFLF*
>CsaV3_5G028530
MDSRYQQNQYFPPIFIPSSSSSVSQSTIFNYSEQSSPPMASSLLLPLILLSLLPLFSSLSPDPILDASHILKDSGFFSMSLILDLASRSFLHHFSSLTIFAPPDSAFSRSGQPPLSLLQYHLLPHAFSAESLRSLPLNAKISTMLPSRFLTVTNDETRISLNNVTVDSPPVYDDGSLIIFGIEKLFNPFFDISNASSKRIMHPDNECRRRGDSEIESKPVEALAAALRNRGWTVMGSFLDLQILGFHKEAAVTIFAPTDDSLMNRVSNFSDWMSMFRRHVVPCKLWWSDLTNLGGGAEIKTYLRGFVINVKRSNGVLTLNDVSVIYPDMLYSEGIVVHGIGGILDIEMEMKGEIEESPSSSMRNGGSPESGFEENDGDTAVTHYHFSVIR*
>CsaV3_7G003940
MADDLSLNASRALRRAGFNTIATLLQVSPEHFFSPQNSTIFAIKDSAISNTSLPPWLLKNLVQYHTSPVKLSMADLLKKPRGVCLPTLLMPKKIAITKMDSTARLVEINHVLVTDPDIFLGGNVSIHGVLGPFSPLDPLDLRQGWSFIQSPYCDTNATMISDPFETNNGVVGVGVEVEWRRIIRWLSANGFISYAIGLQTVLEGLLQDFEGLRSITVFAPPNLSSVASPSPVLNRAVRLHIVPQMVTYKSLASLPTRTSLKTLVSGQDIEILGGVRVPRGTVKVNGVEIVSPEIFRSENCVIHGISRSLEIAGLPHSSR*
>CsaV3_3G004110
MNLLFLFLLLLFFPSLFIAQTTTNSPAPAPTTLALDSTQLNLTHILSTHGCSAFALSLLSSTSAEKAFNDVVEGGFTVFCPNDDVWSEFSPKFKNLTPPAKTSLLEFHGVPIYMPLPVLKSNNGDTNTLATDGAARFDFTVQNEGEDVTVKTSITTAKVDGAGVFDEDPLVVYLIDKVLEPEELFTADVMAPPKGGSDVGAAPSSDSPAESPEESVADQNADGNSGVRVEGGDQFHFMAVALCAWMGFSLL*
>CsaV3_6G037300
MAFQVRMMIGLRLHVAILMISLLLTKTSFVSSIPTQELDAMLSVVRAQGYNLFSNAITTSDLYLDLLTAAPNASFTLFAPTDSSLFAIAMTQSASAYTATLRYHCLPRRFSLFDLNRLPSQVPIQTLLPSQYVSLTRRLRGSSSDAIFVNGVNIVLPGLYYSRHVAVHGLEGILSLHSQIQFPYYSLPPLSPFLPSAPSSFPPKENRDFTGPAADRSIGISSVFPPLSPSNSLNKTIDLPFNHTFLGPSPERSNFQFEPPVTSSVSPSTISPILPPAVSNEVTPSTPLTSTSAAWMMKPEDGLNGETVDEYDPSNWMAFGFTEENSKNVDVEDSHPRPNVL*
>CsaV3_3G046960
MDSRAISAALLFNFLLFSAASAFNITKLLSQFPDFTNFNDLLTQTKLADDINSRKTITILAVDNGAISGISGKPLDVMKRILSVHVILDYYDVQKLGKLSSDNTTVLTTLYQTSGTATNEQGFLKVTLINEGEVAFKSAVKGATADSKLVKSVVSQPYNIVVLQITSPIQVPGIDTKPTNSTTAPPPSKSSSPAGSPKEAPVPSAETPSEADAPAAESPKSDAPVSSSPPKPEADSPDAAGDDADAAAPGPSDSSSSSSGVRLVGGAAVVVAVLSSFLAM*
>CsaV3_2G031480
MKYKKPNPSSSVLSFTIFHLFFFFFFSTSSVSAFNITRLLNRFPDFGAFNELLTKTHLYEQINSRQTITVLALSNATVGAIAGNSLDVIKQILSAHVILDYYDVEKMRKLSTDKATVLTTMFQSTGDAENQQGFLKVVLNKRGEVEFGSAAKKAPLSAKLMKTVASQPYNISLLQVSAPIVIPGIGVYNLPPPAPEAPFVAPVEAPAPAPEADAPGPAEDDDADSPSDAPSPASEAPAPAADAPDAPVSSPPKESDLEDADAPGPSDDASDDSTSEGTRRKFGGAGAMVAGLVCLWLVKF
>Os04t0574200
MAATDRRLLFLLAASLAVAAVSSHNITDILDGYPEYSLYNSYLSQTKVCDEINSRSTVTCLVLTNGAMSSLVSNLSLADIKNALRLLTLLDYYDTKKLHSLSDGSELTTTLYQTTGDASGNMGHVNITNLRGGKVGFASAAPGSKFQATYTKSVKQEPYNLSVLEVSDPITFPGLFDSPSAASTNLTALLEKAGCKQFARLIVSSGVMKMYQAAMDKALTLFAPNDDAFQAKGLPDLSKLTSAELVTLLQYHALPQYAPKASLKTIKGHIQTLASTGAGKYDLSVVTKGDDVSMDTGMDKSRVASTVLDDTPTVIHTVDSVLLPPELFGGAPSPAPAPGPASDVPAASPAPEGSSPAPSPKAAGKKKKKGKSPSHSPPAPPADTPDMSPADAPAGEEAADKAEKKNGATAAATSVAATVASAAALLAASFL
>Os03t0128000
MAAAAQRLVAAVVVLVACLALPAARGLNITAMLNGYPDYKMFNKYLSETKVCDEINARESITLLVLGDGPMSTLVLDADQSLAGIKNALRLHAILDYFDPKKIRGLPDADTMTDTLYQAGGDAAGKMGNVKISTLDTGKIAFASANPGGKYEATMVKAIKQMPYKLSIMEISAPIEFDGLFDTPSATNLTRLLEKAGCKRFASLITSTGVLKTFEDAMDKGLTLFAPNDDAFDAKGAPDVKKMPSADLVTLLKYHALPSYNPKPTLKTVSRAMRTLASTASGKYNITVDTRGDAVTLNTGVDKSRVAATVIDDTPVCVLTVDNLLMPVELFGDAPAAAPSPDDAAPAPSPSVADASPPAPPPADAPSKPADHKEMKASSAVALRSVVLGALAAAVCSFVLL
>Os08t0321000
MELLLRRLAVVVAVVALTAATAAEGYNITKILGDHPEYSQFNKLLTETRLAGDINRRRTITVLVVANGDMGALSGGHYTLPTLRHILEMHILVDYYGAKKLHQLARGDTASSSMFQESGSAPGTTGYVNITQHRGGRVSFTAEDAADSATPSSFVKSVKEIPYDLAVLQISKPLSSPEAEAPVAPPAPVNLTELLSKKYCKNFAGLLASNADVYSNINATKDNGLTLFCPVDAAVDAFLPKYKNLTAKGKAAILLYHAVPDYYSLQLLKSNSGKVSTLATASVAKKDYSYDVSNDRDSVLLDTKVNSASVTATVKDADPLAVYAISKFLQPKELFKVTEDLAPAPAPEGPKKKTKKKKPSTTSAAAAPSDDSSAADSPDGTPADDVADKAAAAPSVLARWVTAAATVAAALALAA
>Os08t0490600
MRAFMPTYKNLTADGKASLLLFHAVPVYYSLRSLKSNNGVMNTLATDGSAKNFNFTVQNEGDKVTIKTDASDGVARIKDTVYDKDPIAIYAVDTVLEPVELFEPAESPAPAPAPVADAPKASKSKKASHRHVADAPGPAGDDAPPADQRKSSKKNDAAAGASCLRWLAALPVAVAVAAALA
>Os08t0502400
MMESKAAMMVTILLCCSSISPAFAQKHKGPPAAAAVSLPPSPAPSPAAPRHVDLADLLSVAGPFHTFLDLLEKTDVLRTFQSQANGSKDGITVFVPKDAAFASLARSATANLTSDQLKSLALYHALPRYYSLAEFNRLGGAASPVPTLAGGEYTVNVTDDMGTVHVGSMWSNPKISSSVYSTRPVAVYEVDRVLLPMQIFRTDPPMAPSPAPAPDAKPASDAASPLPGKSSSAKAKADEKKSSSSPPSSRRGAGIAGYFLALAASASAGLLLLC
>Os05t0563600
MASSRLLLLAALLATAAVLAASQKPKAATPTKATPASPGPAAAAADGPAPTNVTAVLEKSGKYTTFLRLLHESRVDTQINSQLMDSYNGLTMFAPTDAAFAALKPGTLNSLSSQDQIQLMLYCVLPRFYSLAMLTTLGGPVNTQASGADGPYKYKIKPSNNNVNISTGVNWALLSTVVSKDFPLAVYSVDKVPLPYELFGPKPPTPAPAPAPAPSKSKTKKHKKSAGIAEPPVADDASADDTTKKAAAPATAVSRWVVAAAGVLAGAILAAL
>Os01t0668100
MARSVAVVVLLAMAAVAAAQAPGPAATPAAGATGPPNVTAVLEKGGQYTTFIRLMKETQQDTQLNSQLNNSFNGNGYTVFAPTDNAFNNLKPGTLNSLTQQQQVALVQGHVLPQFYSMDSFQTASNPVRTQASGTDGPYTLNITSTTNNNVNVSTGVVEVTVTNALSAVKPLAVYSVDKVLLPFELFGVKAPAAAPTASTAKPKKGGSTEAASGPAGAEDAEPTGAASARAVGWGVAGLAAVVGCLL
>Os01t0159200
DNQLNSSRNGLTVFAPTDNAFTSLPSGTLNSLSDQQKNSLVQYHVLSTLIPMSQFDTVSNPLRTQAGSNSPGQYPLNVTAEGQQVNISTGVVNATVGNALYTGDNLVVYQVDKVLLPMAIYSTPAPAPAPLSPATKKKGKTPATSVADAPEAADATPDATTPSLAAARVTAGAGVGVVLALASVWLGL
>Os05t0163300
MHVAKKSLASMAASATTTILVAAMLVVMAVESPVANGQAAAAAPAPAPAAPKTITAILTKAGQFTKFLQLLQSTQAGEQINNQIKGKASSSGGLTVFAPPDNAFAALPTGTLNKLSDQQKTSLVQFHVVSALLPMAQFDTVSNPLRTQAGETAAGKYPLNVTAEGSRVNISTGVVNATVDNTLYSGDRLVVYQVDKVLLPWALYGPPVPAPAPSPADKAKKKAGPVGVADAPAADTAAGTTTTTVATASEAAARGTVRRGLVGVAVAVAVAWCGM
>Os09t0476800
MRRLRLAAAAAAPHGVLLLLLILLPLVAAAGPAAAKAPAAPPAPPNVTTAMAKGGCKAFADLIAASPDASSTYQSAAGGGITVFCPTDDAVRAFLPRYKNLTADGKAELLLFHAVPVYYSRGSLKSNNGVMNTLATDGAAKNYNFTVQNEGDAVTIKTAASGDAARVKSTVVDADPVAIFTVDAVIEPVELFKPAPSPTPAPSPAPAADAPKASKPAHHPAPVVADAPGPAATDSPPADQKKEAKKSAAAGAPPCVRWFAAALAAVAMASTLA
>Os09t0248100
MAAARLWVVAVAVAVAVAVMAAAVEGKSYNITKILAAHPEFSKFNEMLSKTRLAYDINRRQTITVLAVDNSAMASLDHFTLPTIRHILSLHILVDYYGSKKLHALSHGATASSSMFQATGSAPGTTGYVNITSHKGGKIDFISEDADESAKPSRYVKSVKEIPYDISVLQVSSVLSSSEAEAPVPPPAPVNLTELLSKKYCKSFAGLLAANADVFRAVNETKDNGLTLFCPVDAAVAAFMPSYKNLTAKAKTAILLYHAVPDYFSLQLLKSNNGMVTTLATASESKKDYSYDVQNKGETVTLDTRVVNSAVTATVGDAEPLAVYAVTKFLKPKELYKVVEAPAPAPEPSKKHKSAADDSSDDSSDDSGDVKAHKGAAAPAPLARWVTAAAAAAVAALMLMA
>Os01t0841100
MRGGAGALPVPGGLALGVVLLLVLAVLPSRAAGVNVTAALAAFPSFADFARLLESSPVAGELAARSSLTLLAVPNNNLPRSPSAFAAASGADIADVLRYHVLLEYLSPSDLARLPASGKLVTTLFQTTGRAPSDLGAVNLTVGGNSTVVVRSPAPFPGSSATVLGAVTAVPYNLSVLAVGGLIVPSGLDVAASDSRPAGGVNITHVLADARGFNVAASMLEASGVADEFTADERGAGITVFVPTDDAFADLPATDRLQSLPADRKATVLRFHVLHSYYPLGSLESIVNPVQPTLATERFEAGQFTLNITRVNGSVAIDTGIVQASITRTVFDQNPVAVFAVSKVLLPKEMFGRGGADSDVMAPPPDAMAPDAAENVRTPPTRLSSPPALRGGADSESSSALSTARAVNWWCIRLVLLNLHLLLLPLV
>Os04t0472200
MELKSAVLAVAALCLALALLLPRVALSQRLATADAPAPAPAPRHVDLAELLSLAGPYGTFLGYLTKTGVITTFQSQANDTAAGAPGVTVFAPEDSAFAAVGGGAALSNLTADQLRTLMLCHGVPRYHPLSSFSALAASGPAPTFAGGQQYAVNVTDAAGTVRIQSGWATAKLVSSVYSTSPVAVYALNRVLLPEQIFPTAPKVAPVPAPAPAPVHGDKANDGAPGAGELGASDVKSSSCRVGAGRLLAILAVMVSSFSDDIVV
>Os04t0472100
GSCTISRSVTMRLAVATFLAIALSLSLLLAGALARPPPAPVRTDAGGGAAPAPQDKGGNLTDIDDYVPAPPPDPAAGKGGAKRSASGPAVVAHKAASYGAAAAMTLLVSCL
>Os02t0308800
MASSPSTVFLVLSLTLATVSVVVVSGAGEAPSPAPTGPLNLTEILTKAGHYNTFVRLLKDTEVTSQVSSLLNNDRNGDGLTVLAPTDAAFGRLRPGTLNQMDAQAQAELVLYHVLPRYYGFVTFETTTNPVRTQASGQRGVCTVNVTTAGEDRVRVSSGVVEAELGRPLRDGHPLAVYSLDAVLLPPDMFGPGAKKDYGAADAPAAAGKHGKPQTASSSSVAAAPDEAPSKEVDATATAAAGRMAPAGWAAAFAGVVTAVVAVSLLSY
>Os07t0160600
MGVSALLLLLLAAAATAAPPEQPALSATPSSAAAANNSSGGGGGAASNGVNSNSVLVALLDSHYTELAELVEKALLLQTLEDAVGKGNVTIFAPRNEALERDLDPEFRRFLLEPRNLRSLQRLLLFHVLPARLHASDSSSPDFPSSHPTLSGERVDLSASPMRVGAAAVTRPDAVVRPDGVIHGIERLLVPRSVQEDFNRRRSLAAISAVLPTGAPEVDPRTHRLKKPAPPVPPGAPPVLPIWDAMAPGPSIAPAPAPGPGSGKHHFDGHSQVKDFIQTLLLYGGYNELADILVNLTSLATEMGRLVSEGYVLTVLAPNDEAMARLTTDQLSEPGSPENILYYHMIPEYQTEESMYNAVRRFGKVRYDTLRLPNKVTAREADGSVKFGHGEGSAYLFDPDIYTDGRISVQGIDAVLFPPKDTATGGEGSGSGSSGAAPARKAPAVTAHSKSKLRRGKLLEGACQVMGFLGRRSRFASCQ
>Os03t0788700
MGAPVCGALVCFFVLLVARAAAETAPVERPTLPSADVAIDGNGNGARAGAGKAAGAGAVGGGIVSNSVLVALLDSRYTEMAELVEKALLLQALEDAVAEHNVTILAPRNEALERDIDPEFKRFLLEPRNLNSLQSLLLFHVLPARLPSGSWPAAATHPTLAGEDVELAAADGGGGMRVAHAAVSRPDAVVRTDGVIHGIDRLLVPRSVQDEFNRRRSLADISAMPPTAAPEVDPRTDRLKKPAPPGDSPVLPISDATVPDPSVALASEPSDHYDGDSQVKDFIQTLLKYGGYNELADIFVNLTSLATELAQLVSEGYALTVLAPNDEAMARLTADQLSEPGSPENILYYHMIPEYQTEESMYNAVRRFGKVRYDTLRLPHKVVAREADGSVKFGHGEGSAYLFDPDIFADGRISVQGIDAVLFPPAETKTKTKPATARIRTAPAITGVSKIKHRRGKLLEAACQMVGILGQRSQFTRCQ
>Os05t0563550
MAMVARRFLVAAAAVCLALAAVPAAMGQAAAPAPKGAAAAALNVTAILEKGGSYTTFIRLMKSTQQDTQLNSQLNGTSTGFTVFAPTDGAFSSLKPGTLNSLSAQDQVSLVQAHIVPKFYSMDAFDTASNPVRTQASGGDGPYTLNITATSTNQVNVSTGVVDTTLGTALRADQPLAVYSVDKVLLPYALFGPKPPPSPPPAPSKKPAKGDTSASAEAPAGSADHPAGAAPAAARAAGWGVAALLAAACLL
>Os02t0308400
MASHTTLILLLPLLAAAAVAAADVAPAPAPPAAQTINLTGILEKGGQYNTLLRLLNATRVGEQLGSQLKTTYDGLTFFAPTDAAFAALRPGTLNGLSDQEQVQLVLYHVLPRYYTLATFQTASNPLRTQATGPAGVYTVNVTTTTGQSLVNVSTGVAAVPLGTTLSADFPLAVYSVDGVLLPEQMFGKAKAPAPAAAPASAAGKGANKEHKKGGAMPKNEVAATAPTAGAGGEDSDDSATTNAVAVAGAAGVVWTAALVGIANLVIA
>Os02t0461500
MACKNASSSAMPLLLVAGTVVLALLASPAAAFNITRILGEFSDFSTFNHLLTQTKLADEINRRQTITVLALDNGAAGGVSSLPSDEQRKVLSVHVVLDYYDTEKLGGMKMKNRSAVLTTLFQSSGQATDRMGFLNYTKRSDGIMVFGSAEPGAQATSQMVKVVVTRPYNISVLQVNSPIVPPGIASVSNSNTGAPPPHPAKSSAPAPSPSKSKGKKSDAPAPGPSDDVDDDTAADAPGPAVDGPTADGPAADGPAADGPTEADAPAHDKGDVADAPSAAGRAVASSAGLGVVALVVLIFPSVSL
>Os02t0726000
MPRARVVHVMLLLFVALGACRATHNITAILADHRDLAEFGRQLTATGLADDIDGRNTITVLAVDDAHMAQLRARGLPREALRHVLSLHVLVDYYDDAKLHRLPGGSAVVSTLFQASGDAPGSEGMVKIAVRRGGRVAFVPQDVDDARANVFYVKSVHEAPYNISVLQVSAVITSPAAEAPSSATESKPNSTDASSKHGPPNAGAHAAPSPVGQGSSSDDGADEGKKSGDGGDGGKKNGASVGAAPRGLPFALAFLMAASAILVVNW
>Os02t0461000
MASSKMTLLPVLLLLAAASPAALGAFDVNQMLADKSQYGSFLKLLTQTKVAEETNRLKSASLLVLQDKAMKPITSLPADKQRMAMANHVLLKYFDPIQLGEMKDRTAMLPTLLSNTDKKLGVVNYTKASDGQMYLGAPGAACVAKLVKVVAARPYAISIMEVSEAILPPALGGSGGPGRRAKGGKGKVKPKSSDADEAAAKPATEPKATDVPK
>Os06t0285100
MALAGTLNASTVFFLLLLLLCVRGASPSTASSSPTTPRRRWRGGGGFTVFCPADDAVAAFIPAFRGLTADAKVALLLYHAVAAHFSEEALKAINGEVNTLATDGGGGGKVLNLTIEEDDDGAGATVKLSSSSGNVARVTKTIQDADPHAVYLIDAVLMPLDVVVNVSSGGGAAAPSPAPVTSPAPAPAQATNPSPSPDSKPDNQPAAEQPPENSASRGGMAAWSLLSVVVPAIASLVLR
>Os03t0788600
MGAPVRGALVFLLLLAGAAAETAPEEPTLPSAAADGAASSGTTSGAGAGTGINSNSVLVALLDSHYTELAELVEKALLLQTLEDAVGKHNVTIFAPRNEALERDLDPEFKRFLLEPRNLKSLQSLLLFHVLPARLPSGSWSAVSHPTLSGEEVELAAAANDGAMRVAHAAVTRPDAVLRPDGVIHGIERLLVPRSVQEDFNRRRSLADISAVLPTGAPEVDPRTHRLKKPAPPVPPGAPPVLPIWDAMAPGPSIAPAPAPGPGSGKHHFDGHSQVKDFIQTLLLYGGYNELADILVNLTSLATEMGRLVSEGYVLTVLAPNDEAMARLTTDQLSEPGSPENILYYHMIPEYQTEESMYNAVRRFGKVRYDTLRLPHKVVAREADGSVKFGHGEGSAYLFDPDIYTDGRIAVQGIDAVLFPPDDTKTAPDTAPVRRAPAVTGTRKKNKLRRGKLLEATCQMAGILGQRLRFASCQ
>Os06t0656800
MASRLSLLLLLALVLPASGDDAAAAEAAPPPAPAGGASFNVTEILGRFPEFGLFSYLISKTHVDRDINSRNTVTVLVPDNSAVDWLLRRSARLPRAALVELLSVHVVLDYFDAAKIAALPPGKPTVSTTLFQTTGNARRRTGFLAITPTAKGGAVFASAAPGALVNATLKRVVAAVPYNISVLQISNFVVPLPRMKPMAIAPTPAPVPAPTKMVPIPPSLPLTDPADEDGDEAPAAAPAPSHGNAVKVMSWWSGLGVLVGTMACVFGYL
>Os05t0459700
MRGRQIPPPTAAASSRVVVAAVAALLLAAALQPLPVASGVDVAAVLAAFPDLAGFARLLASSPVARELAGRSSLTLLAVPNGNLPQSPSAYAAASGADLADVLRYHVLLEYLAPADLRRLPASGKLVTTLFQTTGRAPADLGAVNVTAAGPSLAVVRSPAPFPGSNATVLGAITAVPYNLSVLAVDGLIVPSGFDLAASESRPPAAVNITKVLADARAFNVAASMLEASGVADEFEADERGAGITVFAPTDDAFAGLPAGDRLQSLPAERKAVVLRFHVLHSYYPLGSLESIVNPVQPTLATEFTQAGRFTLNITRANGSVAIDTGVVQATITRTVFDQNPVAVFAVSKVLLPKEMFSRSDSAIVAVASAPPPAALPAESPESAPTKLSSPPALRDTAGNANHTAAAAAVAAAAATTKPTIGRWCIALLYLLLLPLLLPLV
>Os09t0482780
MISGIRIRGEEKMEFKAAMFAAAVVAVLLSSPSPALAQKKSPPAAPSPVSLPPSLAPAPAPAPHYVDLAELLSVAGPFHTFLNYLEKTNVIETFQSQANKTKEGVTIFVPKDSAFAAIKQSTFSNLTGDQLKTLLLYHAFPKFYSLAEFKNLSELNPVNTFAGAPYTLNLTDDMGTISVQSMWSRPKISSSVYATRPVAVYALNKVLLPMQIFSKDPPAAARRTRRAPRAASAPASSMAW
>At5g55730/FLA1
MAKKMSSLIIIFNILLLLTTQTHAHNVTRLLANHPSFSSFSHFLTQTHLADEINRRRTITVCAVDNAAMSALTSKGYTLSTLKNILSLHVLLDYFGTKKLHQIRDGSALAATLFQATGAAPGTSGFVNITDLRGGKVGFGPDGGDLSSFFVKSIEEVPYNISIIQISRVLPSETAAAPTPAPAEMNLTGIMSAHGCKVFAETLLTNPGASKTYQESLEGGMTVFCPGDDAMKGFLPKYKNLTAPKKEAFLDFLAVPTYYSMAMLKSNNGPMNTLATDGANKFELTVQNDGEKVTLKTRINTVKIVDTLIDEQPLAIYATDKVLLPKELFKASAVEAPAPAPAPEDGDVADSPKAAKGKAKGKKKKAAPSPDNDPFGDSDSPAEGPDGEADDATADDAGAVRIIGGAKAGLVVSLLCLFASSWLL
>At4g12730/FLA2
MAYLRRAATALVLIFQLHLFLSLSNAHNITRILAKDPDFSTFNHYLSATHLADEINRRQTITVLAVDNSAMSSILSNGYSLYQIRNILSLHVLVDYFGTKKLHQITDGSTSTASMFQSTGSATGTSGYINITDIKGGKVAFGVQDDDSKLTAHYVKSVFEKPYNISVLHISQVLTSPEAEAPTASPSDLILTTILEKQGCKAFSDILKSTGADKTFQDTVDGGLTVFCPSDSAVGKFMPKFKSLSPANKTALVLYHGMPVYQSLQMLRSGNGAVNTLATEGNNKFDFTVQNDGEDVTLETDVVTAKVMGTLKDQEPLIVYKIDKVLLPREIYKAVKTSAPAPKSSKKKPKNAEADADGPSADAPSDDDVEVADDKNGAVSAMITRTSNVVTAIVGLCFGVWLM
>At2g24450/FLA3
MGLKVSSSLLCLTILLAVSSIVSAVNITRVLEKYPEFSTMTELLAKTELTPIINKRQTITVLALNNDAIGSISGRPEEEVKNILMNHVVLDYFDELKLKALKEKSTLLTTLYQSTGLGQQQNGFLNCTKSNGKIYFGSGVKGAPQTAEYITTVFRNPYNLSVVQISMPIVAPGLGSPVKVPPPPPMSSPPAPSPKKGAATPAPAPADEGDYADAPPGLAPETAPASAPSESDSPAPAPDKSGKKKMAAADEAEPPSSASNTGLSFGAVLVLGFVASFVGF
>At3g46550/FLA4
MANVISISHFTLLALPYLLLLLSSTAAAINVTAVLSSFPNLSSFSNLLVSSGIAAELSGRNSLTLLAVPNSQFSSASLDLTRRLPPSALADLLRFHVLLQFLSDSDLRRIPPSGSAVTTLYEASGRTFFGSGSVNVTRDPASGSVTIGSPATKNVTVLKLLETKPPNITVLTVDSLIVPTGIDITASETLTPPPTSTSLSPPPAGINLTQILINGHNFNVALSLLVASGVITEFENDERGAGITVFVPTDSAFSDLPSNVNLQSLPAEQKAFVLKFHVLHSYYTLGSLESITNPVQPTLATEEMGAGSYTLNISRVNGSIVTINSGVVLAVVTQTAFDQNPVSVFGVSKVLLPKELFPKSGQPVATAPPQEISLSPESSSEQPSRLVSPPREIVSSGAVKRPLGFLVLWCWCIAFCYVLV
>At4g31370/FLA5
MGLKASLSLLSLTILLVFSKVVTANNITLAFQKYSKFSTMRDLFIKTKLIAAIDKYQTITVLAVSNDAISSITNRSEVELRNILMTHVILDYYDELKLQGMREKSIMLTTLYQTTGLGEQMNGFLNVSKSKGRVYFGSEVKNSPLNAEYVSTVYHNPYNLSIIQITMPIVAPGLSLAIFPPPPPYVHVAPYPTPMDASVVPAPGPAADDNSPDSAVPKTPPAPATDTPEADSPAPAPSADNEKIEAADKAKPSSSASKAGWSFDVILLLAFLASFAGF
>At2g20520/FLA6
MSSSLFSYVVLLIFLFTIPYIQSQPTAPAPTTEKSPINLTAILEAGHQFTTLIQLLNTTQVGFQVSVQLNSSDQGMTIFAPTDNAFNKLKPGTLNSLTYQQQIQLMLYHIIPKYYSLSDLLLASNPVRTQATGQDGGVFGLNFTGQAQSNQVNVSTGVVETRINNALRQQFPLAVYVVDSVLLPEELFGTKTTPTGAPAPKSSTSSSDADSPAADDEHKSAGSSVKRTSLGIVVSFALFCCSVIYIA
>At2g04780/FLA7
MAKMQLSIFIAVVALIVCSASAKTASPPAPVLPPTPAPAPAPENVNLTELLSVAGPFHTFLDYLLSTGVIETFQNQANNTEEGITIFVPKDDAFKAQKNPPLSNLTKDQLKQLVLFHALPHYYSLSEFKNLSQSGPVSTFAGGQYSLKFTDVSGTVRIDSLWTRTKVSSSVFSTDPVAVYQVNRVLLPEAIFGTDVPPMPAPAPAPIVSAPSDSPSVADSEGASSPKSSHKNSGQKLLLAPISMVISGLVALFL
>At2g45470/FLA8
MAASQTFSLLAFTFSLLAFASTVSSHNITQILADSPDYSSFNSYLSQTKLADEINSRTTITVLVLNNGAMSALAGKHPLSVIKSALSLLVLLDYYDPQKLHKISKGTTLSTTLYQTTGNAPGNLGFVNITDLKGGKVGFGSAASGSKLDSSYTKSVKQIPYNISILEIDAPIIAPGVLTAPAPSASLSNITGLLEKAGCKTFANLLVSSGVLKTYESAVEKGLTVFAPSDEAFKAEGVPDLTKLTQAEVVSLLEYHALAEYKPKGSLKTNKNNISTLATNGAGKFDLTTSTSGDEVILHTGVAPSRLADTVLDATPVVIFTVDNVLLPAELFGKSKSPSPAPAPEPVTAPTPSPADAPSPTAASPPAPPTDESPESAPSDSPTGSANSKSANAAVGVSTPSLFTALVTIAAIAVSVSLCS
>At1g03870/FLA9
MATTRLTLAPLLLIAAVLLATKATAQPAAPAPEPAGPINLTAILEKGGQFTTFIHLLNITQVGSQVNIQVNSSSEGMTVFAPTDNAFQNLKPGTLNQLSPDDQVKLILYHVSPKYYSMDDLLSVSNPVRTQASGRDNGVYGLNFTGQTNQINVSTGYVETRISNSLRQQRPLAVYVVDMVLLPGEMFGEHKLSPIAPAPKSKSGGVTDDSGSTKKAASPSDKSGSGEKKVGLGFGLGLIVLCLKFLF
>At3g60900/FLA10
MATSRAFTLFAFTLSLLTVASTVSGHNITQILSDTPEYSSFNNYLSQTKLADEINSRTTITVLVLNNGAMSSLAGKHPLSVVKNALSLLVLLDYYDPLKLHQLSKGTTLTTTLYQTTGHALGNLGFVNVTDLKGGKVGFGSAAPGSKLDSSYTKSVKQIPYNISVLEINAPIIAPGILTAPAPSSAGVSNITGLLEKAGCKTFANLLVSSGVIKTFESTVEKGLTVFAPSDEAFKARGVPDLTNLTQAEVVSLLEYHALAEYKPKGSLKTNKDAISTLATNGAGKYDLTTSTSGDEVILHTGVGPSRLADTVVDETPVVIFTVDNVLLPAELFGKSSSPAPAPEPVSAPTPTPAKSPSPVEAPSPTAASPPAPPVDESSPEGAPSDSPTSSENSNAKNAAFHVNAPALFTALVTIAATSLLL
>At5g03170/FLA11
MATSRTFIFSNLFIFFLVIATTYGQAPAPGPSGPTNITAILEKAGQFTLFIRLLKSTQASDQINTQLNSSSSNGLTVFAPTDNAFNSLKSGTLNSLSDQQKVQLVQFHVLPTLITMPQFQTVSNPLRTQAGDGQNGKFPLNITSSGNQVNITTGVVSATVANSVYSDKQLAVYQVDQVLLPLAMFGSSVAPAPAPEKGGSVSKGSASGGDDGGDSTDSSDAERTGFGFGIRITTVAAIAASSSLWI
>At5g60490/FLA12
MEHSLIILLFTVLLLLTTTPGILSQPSPAVAPAPPGPTNVTKILEKAGQFTVFIRLLKSTGVANQLYGQLNNSDNGITIFAPSDSSFTGLKAGTLNSLTDEQQVELIQFHVIPSYVSSSNFQTISNPLRTQAGDSADGHFPLNVTTSGNTVNITSGVTNTTVSGNVYSDGQLAVYQVDKVLLPQQVFDPRPPAPAPAPSVSKSKKKKDDSDSSSDDSPADASFALRNVGSVCDAVSFCVMSVMLAWFYL
>At5g44130/FLA13
MATTPLLLLLLTAVFLSTEITAQRAAPAPGPAGPINITAILEKGGQFVTLIRLLNTTQIGNQINIQINSSSEGMTVLAPTDNAFQNLKPGTLNKLSPDDQVKLILYHVSPKFYTLEDLLSVSNPVRTQASGRDVGGVYGLNFTGQGNQVNVSTGVVETRLSTSLRQERPLAVYVVDMVLLPEEMFGERKISPMAPPPKSKSPDVSDDSESSKKAAAPSESEKSGSGEMNTGLGLGLGLVVLCLKFLL
>At3g12660/FLA14
MSSSLTIFFFFFASTFLYTSSNSFNITNILNEHDDFSNFNQLLSETQLASTINKRQTITVLVVSNGALSSLSGQPTSVIKKILSLHIVLDYYDQKKLKNLSKKTVLLTTLFQSSGLARGQQGFLNATVMKNGDVAFGSAVPGSSLDAQLQDTVAALPFNISVLHISSAIMIDVKGDNAPTASPLSPVSSPPRPAESPNDDGQDFDEPPSSAPGAAADEPSENAGSANGVSRNDSQPAFAFTLLMSFIWWFMARLR
>At3g52370/FLA15
MDDLSKLLFFLLLTISITTALPDKPGSGQINSNSVLVALLDSHYTELAELVEKALLLQTLEEAVGQHNITIFAPRNDALEKNLDPEFKSFLLQPKNLKSLQSLLMFHILPKRITSPQFSSAVVSHRTLSNDHLHFTNGKVNSAEITKPDDLTRPDGIIHGIERLLIPRSVQEDFNRRRSLRSIAAVLPEGAPEVDPRTHRLKKKPAPIPAGAPPVLPVYDAMSPGPSLAPAPAPGPGGPRHHFNGEAQVKDFIHTLLHYGGYNEMADILVNLTSLATEMGRLVSEGYVLTVLAPNDEAMAKLTTDQLSEPGAPEQIMYYHIIPEYQTEESMYNSVRRFGKIRYDSLRFPHKVEAQEADGSVKFGHGDGSAYLFDPDIYTDGRISVQGIDGVLFPEEKTPVEKKTGVPVVKKAPKPRRGKLMEVACTMLGSQFPTCQ
>At2g35860/FLA16
MDSSYGATKFLLLLFLTTSIATALPDNKPVPGQINSNSVLVALLDSHYTELAELVEKALLLQTLEEAVGKHNITIFAPRNDALERNLDPLFKSFLLEPRNLKSLQSLLMFHILPKRITSPQWPSLSHHHRTLSNDHLHLTVDVNTLKVDSAEIIRPDDVIRPDGIIHGIERLLIPRSVQEDFNRRRSLRSISAVIPEGAPEVDPRTHRLKKPSPAVPAGAPPVLPIYDAMSPGPSLAPAPAPGPGGPRGHFNGDAQVKDFIHTLLHYGGYNEMADILVNLTSLATEMGRLVSEGYVLTVLAPNDEAMAKLTTDQLSEPGAPEQIMYYHIIPEYQTEESMYNAVRRFGKVKYDSLRFPHKVLAQEADGSVKFGHGDGSAYLFDPDIYTDGRISVQGIDGVLFPKEETPATEIKPAAPVVKKVSKSRRGKLMEVACRMMGSRFIPCQ
>At5g06390/FLA17
MDRRIYGGSAVIHLFLFFSVLIFSAASALSKNQSPSSGSGQINSNSVLVALLDSRYTELAELVEKALLLQTLEDAVGRHNITIFAPRNEALERDLDPEFKRFLLEPGNLKSLQTLLMFHIIPNRVGSNQWPSEESGRVKHHTLGNDQVRLSNGQGKKMVDLAEIIRPDDLTRPDGLIHGIERLLIPRSVQEDFNRRRSLQSISAVLPEGAPEVDPRTNRLKKPAAPVPAGSPPALPIQSAMAPGPSLAPAPAPGPGGKQHHFDGEAQVKDFIHTLLHYGGYNEMADILVNLTSLATEMGRLVSEGYVLTVLAPNDEAMAKLTTDQLSEPGAPEQIVYYHIIPEYQTEESMYNSVRRFGKVKFDTLRFPHKVAAKEADGSVKFGDGEKSAYLFDPDIYTDGRISVQGIDGVLFPQEEEVVESVKKPVKKIVQPRRGKLLEVACSMLGAFGKDTYLSKCR
>At3g11700/FLA18
MDRCIYGCSVITIFFSFFFLLNASALESGHHNITGSGQINSNSVLVALLDSRYTELAELVEKALLLQTLEDAVGRHNITIFAPRNEALERDLDPDFKRFLLQPGNLKSLQTLLLSHIIPKRVGSNQWPEENSGRVKHVTLGHDQVLHLSKLKGTNGKRLVNSAVITRPDDLTRPDGLIHGIERLLIPRSVQEDFNRRRNLRSISAVLPEGAPEIDPRTNRLKKSATAVSVPAGSPPVLPIESAMAPGPSLAPAPAPGPGGAHKHFNGDAQVKDFIHTLLHYGGYNEMADILVNLTSLATEMGRLVSEGYVLTVLAPNDEAMGKLTTDQLSEPGAPEQIMYYHIIPEYQTEESMYNSVRRFGKVKYETLRFPHKVGAKEADGSVKFGSGDRSAYLFDPDIYTDGRISVQGIDGVLFPEEKEEETVKKPTGPVKKVVQPRRGKLLEVACSMLGAIGKDSYLSRC
>At1g15190/FLA19
MAKISSASCFRAIFLGALIILCLPHPSTGVPLEELERAIAILRVRGRALFANAIITSDLLFDLLSDESLTLFAPTDSMLFDLDMTHSLPFYVSTLRLHSVPLRLSLSGLRSLPNSSSLPTLLPSHRLLLTKHSSSNDSIFLDGVQLLIPGLFDGQHIAVHGLADLLPLTAPSSPNRLVEDSTALAKSPWFLGSRFSPAPEPYFAFMDLSPAESPSVEEVSPSPSWGEGEEDFIVGDEGGPLDGRNNGF
>At5g40940/FLA20
MNKKPSKYFPSLNRTDYKNCNFLCNGFSLKPNEKKSSKNASMASKLLTTFFLIFFVLDIDLVATSMTSVSSAVEVLSDSGYLSMGLTLKLANQDLNLEDWQELTLFAPSDQSFSKFGQPSLLDMKYQLSPTRLPGETLRNLPNGAKIPTLRSNYSLTVTNSSRFGGKTSINNVVVQDSPVFDDGYVVIYGSDEFFTSPTKISDDSSSSSSIPSTTSSTGSIPIPSSATQTPPSPNIASDSTRNLPNRSKPVNRFNIFESASRLLMSRGFVIIATFLALQLEDNTSGNDTKITVFAPIDEAIPNPTTKFSDYVTIFRGHVVSQLLLWKDLQKFAKEGSILQTVLKGYEIEISLSGDILLLNGVPLIYPDLYVNDWIAVHGFNQMIVTKEKQVDVGDSITVLNNGEQEEEGVHGEYSSELGDYGLH
>At5g06920/FLA21
MGCCSSDCFVYFILSIALAFMAISTTLRSPPDSEPTIPIAFSSSSPSLSLNASNTLRQSNFKAIATLLHISPEIFLSSSPNTTLFAIEDASFFNTSSLHPLFLKQLLHYHTLPLMLSMDDLLKKPQGTCLPTLLHHKSVQISTVNQESRTAEVNHVRITHPDMFLGDSLVIHGVIGPFSPLQPHSDHLIHTPLCQSDTTNKTSNNEEVPVSIDWTRIVQLLSSNGFVPFAIGLHSVLNRIVNDHNHHKNLTGVTILATPNLVSLSSASPFLYEVVRHHILVQRLTYKDFASMSDKATVKTLDPYQDLTITRRNVNSSGGDFMISGVEIVDPDMFSSSNFVIHGISHTLEIPHV
